# Supplementary material for: Serum-derived small extracellular vesicles as biomarkers for predicting pregnancy and delivery on assisted reproductive technology in patients with endometriosis
Source: Front Endocrinol (Lausanne). 2025 Jan 17;15:1442684. doi: 10.3389/fendo.2024.1442684 (PMC11782015; doi:10.3389/fendo.2024.1442684)
Supplement: Supplementary Table 1 — List of 241 candidates miRNAs. [file Table1.xlsx]

## Sheet: 非内膜症
miRNA	serum-sEV-25	serum-sEV-26	serum-sEV-27	serum-sEV-28	serum-sEV-29	serum-sEV-30	serum-sEV-31	serum-sEV-32	serum-sEV-33	serum-sEV-34	serum-sEV-35	serum-sEV-36	serum-sEV-37	serum-sEV-42	serum-sEV-43	serum-sEV-44	serum-sEV-45	serum-sEV-46	serum-sEV-47	serum-sEV-48	serum-sEV-49	serum-sEV-50	serum-sEV-51	serum-sEV-52	serum-sEV-53	serum-sEV-54	serum-sEV-55	serum-sEV-56	serum-sEV-57	serum-sEV-58	serum-sEV-59	serum-sEV-60	serum-sEV-61	serum-sEV-62
hsa-let-7a-3p	222.412	364.219	284.568	398.988	179.63	298.121	218.365	191.424	132.619	184.697	66.2406	215.939	256.214	448.478	275.616	358.472	204.779	221.293	324.84	237.813	0	303.166	234.959	286.137	187.495	251.858	289.916	196.507	317.104	108.694	137.057	60.1443	269.729	128.974
hsa-let-7a-5p	39689.9	41166.1	44233.5	35799.3	25465.6	49957.4	42329.8	65561.9	19182.9	30461.9	20905.5	47449.2	12278.1	38482.1	31528.7	35282.5	16187.9	35316	43163.8	63265.3	32660	47706	39577.6	32053	50353.2	19783.1	66288.1	42780.7	59112.6	17536.6	51577	22053.5	45515.8	15212.4
hsa-let-7b-3p	47.8306	34.798	154.838	63.575	1.99589	104.894	73.6347	49.0045	15.6022	105.541	23.1842	88.5507	53.408	57.4972	99.691	44.1952	13.8833	0	68.3874	53.2417	90.5546	27.2508	65.2665	41.9667	43.0316	47.5484	17.841	57.7961	46.9088	23.9126	78.3184	73.9274	26.9729	36.069
hsa-let-7b-5p	38235.8	49181.2	35420.3	48566.9	57721.2	35481.9	47329.3	51549.7	23138.1	42722.3	53971.2	41143.5	35265.9	45790.8	44306.8	32478.6	65106.3	38572.2	41428.5	41475.3	58214.5	48050	34741.3	32034	32264.5	28022.4	42358.9	46595.2	38530.9	17410.5	44526.2	35368	32726.4	15614.6
hsa-let-7c-5p	4290.41	4869.4	4331.29	4248.57	5285.12	4960.4	5357.56	4529.86	2839.6	4683.4	3451.14	3148.99	1583.47	3283.91	4453.84	4797.64	2427.84	5093.69	3992.11	4291.28	6350.89	3920.71	4235.79	3347.8	5726.28	2332.1	5347.83	6970.21	4430.07	2013.01	3822.37	2457.15	5180.87	1910.57
hsa-let-7d-3p	1652.55	1702.78	1372.62	1869.98	1912.06	2431.89	1599.65	1571.21	803.514	1745.83	1569.9	1618.77	2188.28	1458.79	1809.1	1522.28	791.348	1695.26	2111.46	1678.89	2203.49	1795.15	1200.9	1884.69	1377.01	1260.78	1454.04	1572.05	838.729	611.945	2158.11	4210.1	898.405	723.567
hsa-let-7d-5p	2116.51	1890.69	1979.42	2198.82	1275.38	2776.94	2356.31	3274.11	1162.36	1253.3	803.168	2185.8	904.327	2145.47	2257.71	2077.17	1255.86	1983.73	1741.03	3723.37	549.364	2081.28	1559.87	2289.09	2674.11	1161.22	4143.57	1826.36	3321.14	541.294	2229.9	865.827	1848.68	812.1
hsa-let-7e-5p	588.317	962.745	966.693	903.204	786.382	695.616	1122.29	784.072	538.276	620.055	488.525	838.901	204.249	790.176	738.886	766.05	157.344	1521.39	1535.87	1338.14	688.215	912.903	1475.02	455.911	740.759	306.836	999.095	693.553	1043.25	445.644	1018.14	401.589	1516.71	421.898
hsa-let-7f-5p	42844.3	37412.5	43212.4	36676.2	25082.4	47462	37139.8	59813.1	19573	30202.4	20713.4	52505.9	12015.3	38874.7	32610.7	34585.2	19600.9	34545.4	43648.2	55250.7	31839	42524.9	32887.8	34147.6	51401.3	22228.1	62827	45104.1	55675.1	15828	54529.2	21846.8	38496.6	16432.2
hsa-let-7g-5p	12789.9	12016.9	11642.2	11373.4	8738.02	13801.9	11268.6	16857.6	5437.37	9626.25	6395.53	14011.2	5129.33	12099.1	11493.8	9330.1	11569.4	10234.8	8135.25	13658.3	4660.54	11990.4	9620.28	14314.5	15522.1	7678.33	19669.7	12680.5	16243.6	3427.11	11793.4	4466.34	10285	4805.93
hsa-let-7i-5p	49375.6	42458.2	44062	40284.6	36967.9	52924.8	47128.8	69973.9	28520.8	47577.2	34324.2	67884.2	22777.8	45322.6	40348.4	39201.1	44302.2	50672.2	63221.3	60259	44118.2	62343.1	43904.8	40406.3	46280.5	25302.5	47943.2	50432.9	42936.6	17634.5	63997	21235.3	33830.3	20943
hsa-miR-100-5p	667.237	1004.5	1083.87	451.602	726.505	676.293	642.399	367.534	5078.52	633.248	327.891	253.224	561.505	668.611	431.017	1330.77	250.478	999.771	433.12	447.23	839.139	596.112	1501.13	1140.73	1616.76	2114.42	713.639	1051.89	592.927	3062.99	759.254	2504.13	1002.15	1593.6
hsa-miR-101-3p	8937.16	8467.52	7628.92	12335.7	9159.15	10522.6	5829.84	8882.07	4696.26	7132.84	8283.39	7054.54	10147.5	8736.29	6374.36	5426.19	5328.3	4864.5	4410.99	4656.87	3767.07	3838.96	5547.65	6804.33	7767.21	5238.5	8358.5	5744.93	9627.56	1803.23	5519.27	4098.58	3738.86	2055.94
hsa-miR-103a-3p	803.555	589.246	464.515	539.292	259.466	775.667	543.373	791.729	241.834	325.419	213.626	604.32	290.857	632.47	621.602	584.359	356.917	470.248	341.937	617.604	241.479	490.515	417.705	713.434	879.075	497.03	1190.89	681.994	1075.15	197.822	472.086	226.168	539.458	303.854
hsa-miR-103b	810.729	607.805	481.254	521.754	251.482	783.948	530.678	762.633	210.63	321.022	223.562	585.677	288.692	622.613	601.078	540.164	343.033	466.296	330.539	599.857	205.257	497.328	326.332	684.82	839.117	502.973	1155.2	589.52	1039.5	192.388	493.841	223.035	508.336	289.645
hsa-miR-106a-5p	45.4391	48.7172	58.5875	41.6526	37.922	88.3322	2.53913	52.0673	7.8011	26.3853	13.2481	3.10704	38.2517	87.0672	85.0305	44.1952	57.8471	31.6133	0	81.6373	0	6.81271	0	70.5804	55.3264	70.5797	75.8241	46.2369	144.479	2.17387	6.52653	0	49.7961	27.325
hsa-miR-106b-3p	755.724	686.681	410.112	754.131	922.102	916.446	495.13	724.348	382.254	624.453	745.207	882.4	1150.44	809.89	753.546	628.554	1040.09	719.203	473.013	727.637	615.771	1294.41	587.398	1110.21	657.769	893.762	927.731	797.586	848.111	359.776	987.682	1024.33	796.738	370.527
hsa-miR-106b-5p	437.65	347.98	251.089	370.489	181.626	278.798	411.339	349.157	85.8121	259.456	187.13	173.994	265.596	348.269	343.054	279.903	389.889	146.212	105.431	184.571	48.2958	282.727	254.539	413.944	522.527	133.73	356.819	127.151	422.179	35.8689	284.992	60.7708	188.81	50.2781
hsa-miR-107	160.233	141.512	46.033	151.265	129.733	143.54	101.565	147.014	78.011	83.5536	77.8327	121.175	233.84	164.278	164.197	112.943	191.474	59.2749	25.6453	138.428	48.2958	68.1271	84.8464	217.464	156.758	190.194	165.029	150.27	185.759	30.4342	82.6694	69.5419	37.3471	78.6961
hsa-miR-10a-3p	11.9577	30.1583	112.99	19.7302	0	8.28114	0	3.06278	54.6077	0	19.8722	12.4282	23.8171	36.1411	11.7283	0	5.20624	15.8067	48.4411	10.6483	0	0	19.5799	7.63031	6.14738	5.94355	40.1422	46.2369	31.898	1.08694	19.5796	22.5541	47.7213	10.93
hsa-miR-10a-5p	12801.9	19136.6	21748.5	19537.3	18996.9	12681.2	19541.1	9673.8	7894.72	18685.2	16921.2	11278.6	7433.09	12744.7	12165.2	11004.6	2448.67	17924.7	26095.5	15095.8	29031.8	11711	18725	7422.39	14065.2	11702.1	16083.6	17304.2	17408.8	11024.8	14188.7	28468.3	25974.9	7669.59
hsa-miR-10b-5p	28593.2	42430.4	46706.8	38638.3	45857.6	28719	45681.5	23022.9	17388.7	39454.9	34655.4	25830.4	12797.7	26632.7	28916.2	27263.5	5024.02	39536.4	52114	33375.5	64028.1	24021.6	39440.5	14083.6	38288.9	22906.5	29384.1	45971	32314.5	21444.2	38959.1	57989.1	63373.9	17507.7
hsa-miR-11400	117.185	78.8755	125.545	166.61	29.9384	63.4887	76.1738	88.8207	241.834	61.5658	112.609	251.67	57.0166	75.5678	87.9626	54.0164	27.7666	67.1783	299.195	138.428	90.5546	357.667	241.486	82.0258	82.9896	41.6049	133.807	138.711	48.7852	72.8247	191.445	83.3249	24.8981	102.742
hsa-miR-1180-3p	222.412	185.589	167.393	249.916	221.544	364.37	347.861	333.843	187.226	184.697	286.491	233.028	487.167	323.627	304.937	314.277	485.337	165.97	262.152	134.879	96.5915	126.035	97.8997	455.911	239.748	425.707	285.456	288.981	253.308	173.91	202.323	103.373	97.5175	221.879
hsa-miR-122-3p	0	6.9596	29.2937	0	13.9712	60.7284	0	4.59417	54.6077	0	0	0	0	26.2844	32.253	44.1952	4.0493	19.7583	0	14.1978	0	0	6.52665	19.0758	6.14738	24.5172	0	0	5.62906	99.9982	0	0	10.3742	14.209
hsa-miR-122-5p	57729.2	53438.2	89375.2	50820.6	63980.3	56085.4	49038.2	35217.4	299679	81631.8	60596.9	16673.9	41583.9	33069.1	34671.9	107512	8145.45	66676.4	43163.8	36889.4	113761	22393.4	134247	44894.8	57032.3	119945	12439.6	78510.2	41613.7	485064	34170.8	39775.4	72922.3	309919
hsa-miR-122b-3p	18752	14928.4	18224.9	25451.9	23092.5	12995.9	20518.7	9762.62	145444	41205.1	36293.2	5344.11	25193.4	11115	12824.9	32125	2656.34	23026.3	15757.6	19362.2	37284.3	8784.99	31164.7	15981.7	23845.7	37048.4	5258.63	28250.7	18613.4	107806	9465.65	32692.2	24209.2	196953
hsa-miR-1246	279.809	491.812	1397.73	462.563	518.932	1250.45	1056.28	6104.13	475.867	800.355	698.839	3970.8	98.1552	241.488	387.035	343.74	149.246	533.475	378.98	2214.86	319.959	2735.3	221.906	72.488	144.463	78.0091	441.564	277.421	217.657	145.649	800.588	762.454	400.444	1167.33
hsa-miR-1255b-5p	14.3492	23.1987	0	10.9612	23.9507	8.28114	35.5478	35.222	0	35.1805	39.7444	41.9451	7.21729	68.9967	8.79626	19.6423	123.793	67.1783	0	0	108.665	85.1589	26.1066	57.2273	76.8422	53.492	31.2217	92.4738	20.6399	9.78243	73.9674	15.0361	0	16.395
hsa-miR-125a-5p	3905.37	5177.95	8311.05	5340.3	4921.87	3271.05	6416.38	2797.85	2800.6	4388.76	2369.76	2738.86	845.145	4512.71	4533.01	3668.2	733.501	4738.04	5237.33	4490.05	4739.02	2602.45	4522.97	2407.36	6562.33	3053.5	5178.34	5409.72	6141.3	2439.09	3422.08	1261.15	8245.41	1558.62
hsa-miR-125b-5p	394.603	401.337	401.743	359.528	305.372	306.402	490.052	102.603	109.215	299.034	102.673	178.655	184.763	234.917	454.473	441.952	74.0443	422.828	188.065	159.725	332.033	241.851	496.025	618.055	796.085	942.053	526.309	485.487	399.663	299.994	126.18	606.455	547.758	687.498
hsa-miR-126-3p	67010.7	87192.2	95091.6	73538.8	63976.3	60416.4	94872	47906.5	35775.9	75994.2	39797.4	55828.9	15177.2	54722.6	65027.8	57709.1	12270.5	68067.4	79423.4	69505.3	47993.9	57376.6	124855	26297.9	74297.2	36779.5	75614.5	77412.1	93279.1	24297.4	44445.7	10629.3	126974	36567.5
hsa-miR-126-5p	1212.51	1354.8	1376.81	1115.85	526.916	957.852	1117.22	695.252	647.492	576.08	288.147	739.476	191.258	1200.87	1363.42	1252.2	271.303	865.414	980.219	496.923	175.072	562.048	1331.44	864.133	2087.03	915.307	1855.46	1583.61	2002.07	240.213	589.564	140.337	1450.31	509.339
hsa-miR-1273h-3p	35.873	18.5589	62.7723	28.4991	23.9507	30.3642	63.4782	22.9709	70.2099	43.9756	14.9041	118.068	7.21729	4.92833	58.6417	9.82116	5.78471	27.6616	37.0432	0	0	20.4381	0	66.7652	24.5895	20.8024	4.46024	34.6777	1.87635	34.782	28.2817	46.3612	0	12.023
hsa-miR-127-3p	50.2222	139.192	276.198	212.647	207.573	240.153	167.582	133.231	93.6132	334.214	521.645	217.493	41.8603	188.919	161.265	525.432	49.17	1165.74	1379.15	532.417	78.4806	483.702	326.332	299.49	261.264	70.5797	303.297	358.336	260.813	108.694	374.188	177.3	261.43	123.509
hsa-miR-128-3p	5148.97	3268.69	4557.27	4616.86	3880.01	4143.33	4550.12	4684.53	3268.66	4564.66	2979.17	6237.39	3222.52	4195.65	4920.04	4645.41	2818.89	5702.25	9135.41	4798.85	3054.71	6141.66	4575.18	5335.5	3273.48	2907.14	4371.04	4450.3	2949.63	2061.92	5876.06	3324.85	3985.77	2449.42
hsa-miR-1290	47.8306	134.552	418.482	190.725	123.745	262.236	276.765	281.776	280.84	189.095	69.5527	116.514	25.2605	82.1389	79.1663	39.2846	30.659	79.0333	105.431	156.176	36.2218	149.88	39.1599	34.3364	52.2527	12.6301	80.2844	80.9146	50.6615	34.782	215.376	88.9635	78.8439	243.739
hsa-miR-1299	0	11.5993	4.18482	2.19224	0	13.8019	0	26.0337	0	13.1927	0	3.10704	0.721729	9.85667	29.3209	4.91058	10.9909	15.8067	34.1937	14.1978	0	0	6.52665	3.81516	15.3684	14.1159	0	34.6777	185.759	10.8694	47.8613	13.7831	12.449	0
hsa-miR-1301-3p	74.1375	83.5152	121.36	78.9207	39.9178	57.968	86.3304	145.482	93.6132	83.5536	64.5846	121.175	39.6951	159.349	96.7589	132.586	25.4527	146.212	156.721	74.5384	0	149.88	45.6865	91.5637	52.2527	75.7803	218.552	138.711	76.9304	29.3473	124.004	27.5661	35.2723	61.2081
hsa-miR-1307-3p	837.036	672.762	807.67	653.288	588.788	725.98	550.991	750.382	702.099	1213.73	397.444	1373.31	679.147	543.759	328.394	432.131	376.006	742.913	1099.9	1011.59	531.253	909.497	646.138	1125.47	780.717	852.157	771.622	1468.02	720.519	639.119	898.486	694.166	775.99	594.593
hsa-miR-130b-5p	78.9206	16.2391	92.066	46.0371	49.8973	60.7284	38.0869	107.197	23.4033	158.312	26.4963	160.013	32.4778	93.6383	87.9626	58.9269	23.1388	197.583	162.42	117.132	72.4436	303.166	124.006	95.3789	116.8	80.9809	115.966	173.388	54.4142	58.6946	167.514	82.0719	47.7213	66.6731
hsa-miR-134-5p	35.873	69.596	83.6964	46.0371	13.9712	52.4472	7.61738	76.5696	39.0055	65.9634	39.7444	32.6239	41.8603	31.2128	23.4567	108.033	8.09859	169.922	165.269	145.527	0	30.6572	26.1066	143.068	116.8	63.1503	115.966	115.592	88.1886	18.4779	32.6327	98.9875	85.0684	40.441
hsa-miR-139-3p	117.185	139.192	146.469	124.958	177.634	143.54	241.217	82.6951	54.6077	167.107	122.545	127.389	19.4867	105.138	146.604	157.139	63.6318	75.0816	393.227	220.066	253.553	68.1271	156.64	85.841	144.463	103.269	98.1254	138.711	125.716	91.3027	143.584	72.6744	292.552	87.4401
hsa-miR-139-5p	1114.45	1605.35	1640.45	1692.41	1207.51	1733.52	2046.54	687.595	725.503	1178.55	952.209	824.92	396.229	1562.28	1706.47	1723.61	354.603	2197.12	3410.82	1806.67	1436.8	1365.95	2708.56	818.351	1699.75	843.242	1824.24	2473.67	2281.64	789.116	1070.35	280.673	3823.93	695.149
hsa-miR-1-3p	480.698	361.899	125.545	445.025	902.143	781.187	1345.74	168.453	1099.96	237.468	271.587	198.851	151.563	96.9239	507.251	392.846	183.375	652.024	683.874	340.747	1648.09	279.321	97.8997	608.517	1552.21	186.479	767.162	913.179	180.13	95.6504	422.049	668.479	657.724	134.439
hsa-miR-140-3p	808.338	816.594	770.007	602.867	530.907	869.52	845.53	820.826	390.055	681.621	498.461	782.975	770.807	612.756	680.244	618.733	920.347	576.943	683.874	841.219	664.067	889.058	691.825	1110.21	912.886	886.333	1048.16	774.468	1035.75	334.776	972.454	746.165	1072.69	444.852
hsa-miR-140-5p	222.412	250.546	238.535	195.11	151.688	278.798	231.061	122.511	23.4033	109.939	119.233	152.245	102.486	261.202	348.918	289.724	77.5151	312.181	96.8821	102.934	0	68.1271	117.48	421.575	331.958	159.733	383.581	288.981	245.802	52.1729	150.11	9.39755	236.532	112.579
hsa-miR-141-3p	52.6137	18.5589	16.7393	35.0759	91.8111	165.623	142.191	16.8453	187.226	43.9756	23.1842	1.55352	11.5477	8.21389	96.7589	34.374	18.5111	126.453	102.581	63.8901	114.702	0	32.6332	91.5637	147.537	44.5767	22.3012	173.388	11.2581	28.2603	23.9306	35.0842	41.4968	29.511
hsa-miR-142-3p	1119.24	900.109	1464.69	683.98	439.096	1217.33	868.382	781.01	429.061	633.248	182.162	1025.32	148.676	929.812	1334.1	1114.7	309.482	897.028	735.164	791.527	325.996	654.02	809.304	1026.28	1232.55	511.889	1476.34	913.179	1054.51	301.081	583.037	97.7345	605.853	431.736
hsa-miR-142-5p	837.036	721.479	1263.82	512.985	409.158	996.497	878.538	569.678	920.53	593.67	389.164	764.332	282.918	515.832	879.626	864.262	454.678	691.541	242.205	791.527	0	613.144	456.865	1169.35	706.948	410.848	1039.24	982.534	911.907	211.953	574.335	288.818	558.132	342.109
hsa-miR-143-3p	6038.62	3774.43	4716.29	6386	5618.44	6569.7	4895.44	2441.04	1318.39	7168.02	5534.4	3464.35	2163.02	3292.13	5746.89	4930.22	1576.33	6867.99	5710.35	3844.05	3060.74	4159.16	2812.99	12986.8	2769.39	4601.05	5370.13	5652.46	3144.77	1934.75	7372.81	10660	4933.97	2462.53
hsa-miR-144-3p	5256.59	3194.46	2674.1	3117.37	2149.58	4665.04	2313.15	2338.43	1099.96	1930.53	1417.55	2628.56	2347.79	3978.81	4952.29	3761.5	2639.56	2197.12	1054.31	2576.9	609.734	1335.29	2545.39	2573.32	3743.75	1242.2	4549.45	2265.61	3854.03	546.729	1459.77	238.698	1207.56	723.567
hsa-miR-144-5p	1045.1	883.87	1100.61	596.29	347.285	1962.63	571.304	1067.38	429.061	598.068	332.859	739.476	174.658	957.74	712.497	908.457	264.94	600.653	487.26	887.362	217.331	466.671	704.878	764.939	1364.72	534.92	1503.1	762.909	1148.33	214.126	593.915	49.4938	612.078	251.39
hsa-miR-145-3p	126.751	60.3166	58.5875	94.2664	115.762	126.977	78.713	53.5987	46.8066	307.829	125.857	59.0338	168.885	72.2822	87.9626	147.317	31.2374	165.97	139.624	99.3845	0	91.9716	19.5799	719.157	86.0633	297.178	75.8241	34.6777	110.705	34.782	134.882	411.613	64.32	101.649
hsa-miR-146a-5p	3362.49	2053.08	2569.48	1845.87	1668.57	1523.73	2285.22	1823.89	1107.76	1829.38	1097.94	2462.33	1221.89	2288.39	2926.22	2278.51	1209	1944.22	2330.87	1671.79	482.958	2111.94	1729.56	4183.32	2904.64	4318.73	2667.23	3074.75	2818.28	301.081	1379.27	2261.05	1203.41	2219.89
hsa-miR-146b-5p	3673.39	3435.72	7499.19	3623.78	3504.79	2785.22	5801.91	3347.62	2784.99	4692.19	1872.95	3742.43	1086.92	2577.52	3310.33	3010.18	1716.9	3702.71	3866.74	4358.72	2366.49	3474.48	2852.15	3326.82	2545.01	2692.43	4518.23	6993.33	4946.06	3278.2	3746.23	2078.74	4587.47	2945.64
hsa-miR-148a-3p	57997	36960.1	35579.3	64423.4	96176.1	84246.8	43142.3	50307.7	54857.4	91952.9	109620	77248.8	68685.5	29836.1	56480.8	54811.9	24579.8	86316.2	105109	63595.4	148449	90445.5	44518.3	40425.4	25745.2	45040.3	31404.6	29926.8	20566.7	61734.7	124622	242357	63981.8	44484.1
hsa-miR-148b-3p	1324.91	749.317	811.855	947.049	973.996	1021.34	1043.58	1096.48	514.873	1394.03	1021.76	1357.78	1211.06	1011.95	1099.53	1124.52	920.347	948.399	1094.2	1100.33	1134.95	1110.47	939.837	1436.41	1029.69	1372.22	994.634	901.619	806.831	329.342	1098.63	1349.49	709.595	631.755
hsa-miR-150-3p	33.4814	104.394	58.5875	74.5362	65.8645	35.8849	48.2434	61.2556	15.6022	87.9511	66.2406	80.7831	17.3215	29.57	55.7097	117.854	50.327	71.1299	17.0968	31.945	0	112.41	78.3198	61.0425	61.4738	164.934	151.648	127.151	114.457	14.1302	41.3347	249.975	91.2929	66.6731
hsa-miR-150-5p	473.523	883.87	1142.46	659.865	692.575	654.21	1211.16	362.94	397.856	655.236	192.098	560.821	98.1552	551.973	847.373	1271.84	255.684	837.753	763.659	862.516	138.85	599.518	926.784	465.449	1045.05	691.681	1097.22	1109.69	1127.69	264.126	387.241	88.9635	746.942	479.828
hsa-miR-151a-3p	16047.2	12404.3	14826.8	14587.2	14983.2	13338.2	17857.7	14223.6	11662.6	18139.9	18901.8	22905.1	5498.86	11111.7	11549.5	10361.3	6801.66	16774.8	47523.5	19213.2	36686.7	21906.3	13614.6	8635.6	10923.9	7841.78	11944.5	14946.1	10528.2	6687.92	19731.9	17521.4	17374.7	8511.2
hsa-miR-151a-5p	47.8306	53.357	46.033	6.57673	27.9425	16.5623	76.1738	49.0045	0	17.5902	19.8722	27.9634	2.88692	530.617	208.178	265.171	84.4568	110.647	153.872	24.8461	350.144	149.88	182.746	106.824	144.463	78.7521	102.586	115.592	197.017	41.3036	45.6857	33.8312	89.2181	24.046
hsa-miR-152-3p	258.285	248.226	288.752	260.877	177.634	226.351	271.687	127.105	124.818	281.444	74.5207	172.441	75.0598	262.844	199.382	225.887	80.4075	217.341	313.442	230.714	156.961	258.883	280.646	295.675	298.148	259.288	298.836	288.981	330.238	178.258	206.674	164.144	336.124	265.599
hsa-miR-155-5p	408.952	635.644	882.997	515.177	397.183	364.37	799.825	275.65	390.055	417.768	192.098	313.811	67.8426	451.764	604.01	495.968	92.5554	703.396	296.345	436.582	482.958	439.42	567.818	291.859	593.222	271.175	575.371	681.994	576.04	193.475	278.465	48.2407	433.641	253.576
hsa-miR-15b-3p	121.968	48.7172	121.36	94.2664	101.791	138.019	43.1652	114.854	148.221	26.3853	24.8402	94.7648	172.493	96.9239	193.518	73.6587	101.232	86.9366	0	92.2856	0	88.5652	6.52665	188.85	175.2	129.272	107.046	57.7961	176.377	20.6518	71.7919	11.2771	76.7691	49.1851
hsa-miR-15b-5p	148.275	192.549	71.1419	89.8819	35.9261	99.3737	149.809	133.231	0	114.336	99.3609	102.532	258.379	203.704	196.45	186.602	239.487	138.308	0	63.8901	6.03697	61.3144	19.5799	129.715	104.505	108.47	129.347	34.6777	131.345	11.9563	52.2123	16.2891	43.5716	40.441
hsa-miR-16-2-3p	2714.39	2693.37	2477.41	2374.2	2283.3	4645.72	1843.41	2897.39	881.525	2695.7	1555	2959.46	3710.41	4259.72	3066.96	2754.83	3748.49	2659.47	1820.81	2828.91	658.03	1672.52	2023.26	5413.71	4115.67	4231.81	3456.69	3259.7	3510.65	703.248	2390.89	838.888	1894.33	1357.51
hsa-miR-16-5p	1205.33	1069.46	694.68	940.472	640.681	1396.75	1190.85	1373.66	343.249	514.514	316.299	1092.13	873.292	1733.13	1477.77	1320.95	1369.82	628.314	481.561	1071.93	271.664	763.023	913.731	1245.65	1595.24	1044.58	1570.01	1051.89	1701.85	161.954	722.27	166.65	491.737	345.388
hsa-miR-17-5p	913.565	740.038	677.941	398.988	101.791	974.414	512.904	672.281	171.624	391.383	122.545	374.399	259.823	831.246	721.293	599.091	392.782	268.713	282.098	376.241	66.4067	241.851	372.019	759.216	845.264	405.648	950.032	208.066	940.052	69.5639	319.8	45.7347	207.484	114.765
hsa-miR-181a-2-3p	107.619	95.1146	50.2178	81.113	59.8768	85.5718	111.722	78.101	46.8066	149.517	52.9925	144.477	54.8514	57.4972	126.08	73.6587	42.2284	162.018	165.269	113.582	0	98.7843	156.64	72.488	101.432	130.015	115.966	80.9146	99.4467	47.8252	47.8613	135.951	118.266	38.255
hsa-miR-181a-5p	2248.04	1981.17	2109.15	2510.12	1584.74	2034.4	2727.02	1243.49	990.74	1961.31	1238.7	2215.32	1209.62	2125.75	1996.75	2416	1193.39	2363.09	2037.37	1639.84	1231.54	2047.22	1651.24	3122.7	2360.59	2795.7	3041.89	2404.32	2109.02	719.552	1290.08	1471.03	2431.71	1689.78
hsa-miR-181b-5p	289.375	206.468	326.416	359.528	211.565	251.195	314.852	278.713	163.823	299.034	192.098	295.169	156.615	198.776	246.295	240.618	132.47	379.36	299.195	141.978	0	255.477	248.013	339.549	209.011	456.911	396.962	277.421	247.678	78.2594	239.306	202.987	257.28	268.878
hsa-miR-181d-5p	7.1746	23.1987	37.6634	48.2293	37.922	33.1246	78.713	67.3812	0	48.3731	16.5602	63.6944	8.66075	14.785	55.7097	14.7317	18.5111	15.8067	88.3337	35.4945	18.1109	102.191	13.0533	99.194	49.179	44.5767	17.841	23.1184	56.2906	14.1302	45.6857	89.59	74.6942	38.255
hsa-miR-182-5p	1298.6	1222.57	1268	1317.54	500.969	1932.27	1000.42	2039.81	889.326	1240.11	746.863	1536.43	521.81	1194.3	999.842	1016.49	1235.04	1225.02	666.777	2143.87	1593.76	1301.23	946.364	1562.31	2584.97	722.885	2377.31	1676.09	3540.68	765.203	2112.42	713.587	819.562	391.294
hsa-miR-183-5p	1662.11	1751.5	995.987	2097.98	898.152	2224.87	1180.69	2632.46	1333.99	1754.63	1530.16	1738.39	1013.31	1470.29	1111.26	1045.95	1804.83	1533.25	1290.81	2331.99	4062.88	1471.55	920.257	1163.62	1822.7	571.324	2274.72	1410.23	2754.48	1045.63	3250.21	1136.48	825.786	455.782
hsa-miR-184	2484.8	533.57	707.234	999.662	12382.5	3293.13	7767.19	431.852	5156.53	756.38	4905.12	478.485	494.385	226.703	2981.93	790.603	924.397	5350.55	3989.26	929.955	21044.9	422.388	1155.22	1590.92	6774.41	722.142	1917.9	7074.24	195.141	632.597	3002.21	3647.5	2049.94	798.984
hsa-miR-1843	78.9206	71.9159	50.2178	81.113	73.848	93.8529	106.643	96.4776	23.4033	52.7707	137.449	91.6577	87.3292	64.0683	35.185	78.5693	82.7214	86.9366	68.3874	99.3845	247.516	218.007	19.5799	70.5804	101.432	57.9497	142.728	69.3553	63.796	11.9563	100.074	203.614	35.2723	66.6731
hsa-miR-185-5p	2207.38	1572.87	1870.61	2144.01	1732.43	4099.16	1622.5	3356.81	1170.17	1125.77	1344.68	3124.13	2669.68	2140.54	2005.55	1581.21	4068.39	1485.83	1470.33	4309.03	6.03697	2115.35	1207.43	5251.56	2498.91	3193.17	5004.39	1699.21	3608.23	840.202	3226.28	1882.02	2168.21	1321.44
hsa-miR-186-5p	2542.2	2544.9	1891.54	1863.41	1488.94	2517.47	2374.08	1730.47	709.9	1627.1	1026.73	2244.84	2317.47	2940.57	3433.47	2347.26	4813.46	2402.61	1008.71	1611.45	344.107	1638.46	1990.63	5665.51	3076.76	3856.62	3242.6	2462.11	2711.33	551.077	1498.93	682.262	1680.62	1307.23
hsa-miR-1908-5p	26.3069	37.1179	4.18482	0	37.922	27.6038	55.8608	0	78.011	0	24.8402	34.1775	18.0432	32.8556	52.7776	24.5529	21.4034	102.743	0	3.54945	0	57.908	13.0533	32.4288	39.958	66.122	13.3807	92.4738	22.5162	6.52162	19.5796	11.2771	10.3742	16.395
hsa-miR-190b-5p	7.1746	18.5589	12.5545	8.76897	31.9343	16.5623	38.0869	0	54.6077	26.3853	0	10.8746	12.9911	9.85667	49.8455	34.374	9.25554	102.743	22.7958	7.09889	0	0	45.6865	38.1516	67.6211	11.1442	31.2217	23.1184	16.8872	22.8257	0	0	20.7484	10.93
hsa-miR-191-5p	4802.2	3788.34	4615.85	3586.51	2077.72	4391.76	3778.22	4323.12	1934.67	2673.71	1309.91	3986.34	1665.03	4261.37	4811.55	3899	2691.63	4955.39	2932.11	4688.82	664.067	3753.8	3615.76	7845.87	5695.54	2887.08	7185.45	4820.2	5925.52	1098.89	3174.07	1013.68	3589.47	1909.47
hsa-miR-192-5p	2422.62	2403.38	2900.08	1604.72	2167.54	3588.49	1642.82	2186.83	4641.66	1868.96	2025.31	2258.82	2666.07	2043.62	2354.47	4561.93	2223.06	2529.06	2419.2	2040.93	2191.42	1801.96	6311.27	3046.4	2560.38	6898.24	1333.61	2462.11	2063.99	13145.4	2628.02	2641.96	2888.18	4880.25
hsa-miR-193a-5p	33.4814	60.3166	79.5115	67.9595	23.9507	88.3322	167.582	81.1637	210.63	184.697	26.4963	133.603	60.6253	31.2128	105.555	137.496	51.4839	75.0816	71.2368	173.923	0	85.1589	52.2132	398.684	110.653	250.372	191.79	115.592	116.334	105.433	193.621	350.842	273.879	494.037
hsa-miR-194-5p	652.888	598.526	510.548	352.951	425.125	502.389	406.26	425.727	538.276	325.419	372.604	270.313	1299.11	501.047	733.022	1188.36	539.713	490.006	188.065	319.45	72.4436	153.286	802.778	782.107	590.148	1203.57	227.472	312.099	514.12	815.202	341.555	466.745	217.858	798.984
hsa-miR-195-3p	93.2698	74.2358	117.175	59.1905	109.774	52.4472	88.8695	26.0337	62.4088	92.3487	69.5527	55.9268	8.66075	44.355	52.7776	29.4635	4.0493	118.55	210.861	46.1428	78.4806	98.7843	91.3731	22.8909	49.179	30.4607	13.3807	57.7961	61.9196	27.1734	28.2817	5.63853	60.1703	19.674
hsa-miR-197-3p	117.185	69.596	129.729	96.4587	23.9507	171.144	104.104	75.0382	70.2099	87.9511	43.0564	111.854	44.0255	75.5678	131.944	68.7481	25.4527	150.163	82.6347	78.0878	0	102.191	65.2665	207.926	169.053	99.5545	160.569	80.9146	73.1777	11.9563	110.951	124.048	60.1703	48.0921
hsa-miR-199a-3p	404.169	155.431	309.677	300.337	221.544	289.84	248.835	165.39	210.63	202.288	125.857	318.472	132.076	254.631	389.968	363.383	111.066	430.731	287.797	323	12.0739	337.229	411.179	454.004	341.179	472.513	579.832	323.658	397.787	103.259	202.323	141.59	336.124	262.32
hsa-miR-199a-5p	803.555	521.97	941.584	664.249	305.372	386.453	695.721	392.036	382.254	351.805	281.523	702.192	78.6685	514.189	530.708	520.521	131.313	442.586	575.594	308.802	344.107	466.671	267.593	515.046	608.59	256.316	793.923	404.573	579.793	124.998	454.682	102.747	253.13	213.135
hsa-miR-199b-3p	392.211	148.472	301.307	295.953	207.573	281.559	266.608	154.671	187.226	193.492	125.857	313.811	127.024	264.487	357.715	324.098	107.596	403.07	270.7	312.351	6.03697	327.01	385.072	457.819	344.253	480.685	597.673	323.658	412.797	106.52	204.498	144.096	340.274	263.413
hsa-miR-199b-5p	57.3968	18.5589	4.18482	39.4604	27.9425	93.8529	63.4782	0	0	123.132	8.28008	9.32113	26.704	24.6417	79.1663	9.82116	26.0312	11.855	0	14.1978	0	61.3144	6.52665	110.64	6.14738	41.6049	44.6024	46.2369	33.7743	9.78243	67.4409	18.7951	74.6942	0
hsa-miR-19a-3p	93.2698	18.5589	96.2508	100.843	29.9384	162.862	159.965	84.2265	78.011	48.3731	46.3684	60.5873	134.963	126.494	90.8947	83.4798	72.3089	134.357	25.6453	173.923	108.665	105.597	124.006	251.8	67.6211	80.238	200.711	115.592	97.5703	15.2171	93.547	12.5301	87.1433	53.5571
hsa-miR-19b-3p	100.444	169.35	79.5115	98.6509	61.8727	171.144	55.8608	127.105	0	48.3731	44.7124	142.924	150.841	136.351	155.401	78.5693	107.596	86.9366	28.4947	46.1428	0	122.629	130.533	352.902	212.085	190.194	240.853	92.4738	257.06	19.5649	84.845	15.0361	120.341	39.348
hsa-miR-200a-3p	23.9153	76.5556	37.6634	28.4991	59.8768	57.968	22.8522	7.65696	0	48.3731	0	0	92.3814	19.7133	8.79626	68.7481	10.4125	19.7583	5.69895	106.483	60.3697	34.0635	39.1599	76.3031	27.6632	184.25	53.5229	11.5592	11.2581	228.257	36.9837	276.288	47.7213	74.3241
hsa-miR-200b-3p	55.0052	99.7543	83.6964	76.7285	63.8686	88.3322	22.8522	0	117.017	48.3731	43.0564	10.8746	36.0865	32.8556	61.5738	78.5693	16.7757	43.4683	48.4411	163.275	0	3.40635	78.3198	59.1349	82.9896	127.043	107.046	23.1184	15.0108	296.734	28.2817	17.5421	124.49	42.6271
hsa-miR-200c-3p	66.9629	78.8755	96.2508	46.0371	97.7987	171.144	73.6347	22.9709	54.6077	101.144	1.65602	34.1775	73.6164	27.9272	90.8947	49.1058	8.09859	79.0333	5.69895	273.307	6.03697	105.597	39.1599	104.917	55.3264	129.272	196.251	115.592	56.2906	341.298	15.2286	50.7468	47.7213	28.418
hsa-miR-203a-3p	1683.64	1906.93	2925.19	2716.19	1155.62	1391.23	2285.22	709.034	4813.28	985.053	443.812	789.189	216.519	568.401	947.064	604.001	278.823	2212.93	339.087	486.274	126.776	490.515	1220.48	829.796	808.38	213.225	437.104	566.402	242.049	335.863	1168.25	293.83	1765.69	463.433
hsa-miR-203b-5p	1717.12	1985.81	3033.99	2817.03	1223.48	1446.44	2356.31	732.005	5000.51	1042.22	478.589	818.706	220.127	579.901	961.725	633.465	285.186	2295.92	359.034	479.175	181.109	490.515	1240.06	864.133	839.117	205.053	441.564	589.52	243.926	351.08	1229.16	300.095	1863.21	480.921
hsa-miR-204-5p	66.9629	155.431	133.914	107.42	85.8234	171.144	172.661	101.072	62.4088	70.3609	101.017	66.8014	26.704	62.4256	123.148	103.122	14.4618	98.7916	128.226	28.3956	66.4067	136.254	58.7398	28.6137	169.053	62.4073	71.3639	46.2369	112.581	92.3896	152.286	16.2891	122.416	30.604
hsa-miR-206	444.825	60.3166	87.8812	59.1905	1349.22	187.706	314.852	59.7243	54.6077	17.5902	359.355	34.1775	144.346	47.6406	433.949	44.1952	161.393	592.749	34.1937	198.769	1575.65	68.1271	84.8464	228.909	2477.39	207.281	561.991	57.7961	15.0108	153.258	208.849	286.312	240.681	59.0221
hsa-miR-20a-5p	1568.85	1391.92	970.878	1056.66	734.488	1612.06	926.782	989.279	460.265	628.851	496.805	787.635	772.972	2209.54	1536.41	1242.38	1296.35	983.964	538.551	873.164	223.368	493.921	789.724	1415.42	1954.87	974.743	2243.5	1075.01	2165.31	201.083	707.041	72.6744	491.737	292.924
hsa-miR-20b-5p	200.889	122.953	75.3267	65.7673	111.77	126.977	81.2521	93.4149	78.011	52.7707	56.3045	152.245	91.6596	223.418	214.042	127.675	149.824	67.1783	48.4411	67.4395	0	139.661	130.533	188.85	184.421	138.188	133.807	92.4738	213.904	24.9995	26.1061	2.50601	62.2452	10.93
hsa-miR-2110	78.9206	64.9563	25.1089	52.6138	45.9055	151.821	63.4782	148.545	39.0055	123.132	48.0245	91.6577	152.285	49.2833	49.8455	58.9269	142.882	86.9366	28.4947	184.571	0	102.191	39.1599	198.388	76.8422	222.14	84.7446	138.711	148.232	23.9126	93.547	149.108	89.2181	63.3941
hsa-miR-215-5p	298.942	141.512	79.5115	252.108	205.577	527.233	91.4086	85.7579	460.265	153.914	226.874	86.9972	1125.18	182.348	360.647	515.611	82.7214	351.698	153.872	85.1867	78.4806	177.13	104.426	347.179	70.6948	1234.77	89.2049	381.454	65.6723	79.3464	80.4939	3941.96	128.64	598.965
hsa-miR-21-5p	29949.2	19521.7	31231.3	21056.5	17969	18409	29695.1	21516	19323.3	21539.2	12960	35418.7	10650.6	22649	25192.5	23855.6	8166.85	29222.5	38402.4	29889.9	10800.1	31702.9	19012.1	23510.9	26817.9	20264.5	26739.2	28805.6	19996.3	11484.6	22740.6	10131.8	15943.1	20532
hsa-miR-221-3p	660.063	429.176	807.67	512.985	287.409	336.766	825.217	546.707	546.077	672.826	235.154	779.868	394.786	721.18	932.404	839.709	550.126	881.221	675.325	628.252	205.257	619.956	606.978	1775.95	980.507	1298.67	1079.38	855.383	821.842	172.823	459.033	349.589	497.961	856.913
hsa-miR-222-3p	471.132	415.256	728.158	458.179	329.322	433.38	807.443	355.283	397.856	483.731	120.889	397.701	253.327	645.612	542.436	461.594	253.37	628.314	538.551	479.175	410.514	660.833	737.511	812.628	590.148	641.904	633.355	612.639	743.035	213.04	234.955	204.867	529.084	518.083
hsa-miR-223-3p	600.275	415.256	435.221	482.293	167.655	579.68	523.06	105.666	148.221	417.768	115.921	256.331	51.9645	397.552	788.731	515.611	191.474	410.973	230.807	259.11	96.5915	119.222	117.48	1850.35	482.569	263.745	860.827	335.217	429.685	115.215	361.135	69.5419	336.124	92.9051
hsa-miR-223-5p	1025.97	756.277	1012.73	988.701	812.328	1305.66	1063.89	1035.22	265.238	3148.65	842.912	1441.67	412.107	742.536	1266.66	613.822	654.829	837.753	1544.41	1192.61	1032.32	1781.52	489.499	2773.62	1029.69	941.31	1333.61	1930.39	414.674	534.773	2715.04	4570.97	1867.36	1171.7
hsa-miR-22-3p	3627.95	4301.04	3565.47	2560.54	3179.46	3687.87	3745.21	3332.31	2184.31	3236.6	1867.99	4171.2	6061.8	5991.21	5002.14	4812.37	8120	2299.87	2105.76	2502.36	1273.8	3532.39	2343.07	11424.5	5935.29	16324	5142.66	4392.5	4531.39	1880.4	3454.71	6719.87	2487.73	6398.43
hsa-miR-224-5p	330.031	132.232	259.459	124.958	109.774	110.415	223.443	87.2893	179.425	149.517	119.233	531.304	63.5122	151.136	117.283	78.5693	80.9859	142.26	515.755	425.934	0	136.254	110.953	122.085	153.684	166.42	205.171	242.744	166.995	102.172	211.025	32.5782	93.3678	126.788
hsa-miR-22-5p	86.0952	141.512	133.914	118.381	33.9302	162.862	147.269	231.24	140.42	70.3609	62.9286	138.263	173.937	156.064	190.586	294.635	205.936	162.018	0	173.923	42.2588	156.692	195.799	305.212	199.79	491.829	151.648	184.948	166.995	52.1729	239.306	109.638	151.463	298.389
hsa-miR-23a-3p	248.719	185.589	175.762	153.457	137.717	173.904	218.365	136.294	78.011	167.107	24.8402	166.227	117.642	290.772	354.783	176.781	94.8693	217.341	125.377	120.681	72.4436	160.099	104.426	446.373	319.664	238.485	303.297	277.421	270.195	52.1729	141.408	138.457	219.933	194.554
hsa-miR-23b-3p	105.227	115.993	159.023	122.766	107.778	110.415	124.417	127.105	46.8066	109.939	0	80.7831	40.4168	177.42	170.061	142.407	37.0221	158.067	71.2368	138.428	0	34.0635	228.433	146.883	258.19	92.868	191.79	173.388	275.824	55.4338	91.3715	29.4457	124.49	78.6961
hsa-miR-24-2-5p	98.0528	55.6768	154.838	89.8819	51.8932	77.2906	50.7826	67.3812	62.4088	109.939	8.28008	96.3183	12.2694	42.7122	70.3701	44.1952	32.3944	79.0333	76.9358	60.3406	36.2218	129.441	137.06	133.53	64.5475	79.495	49.0627	115.592	99.4467	10.8694	134.882	60.1443	126.565	42.6271
hsa-miR-24-3p	1999.32	1589.11	2372.79	1433.73	1149.63	1573.42	1934.82	1503.83	1123.36	1350.05	779.983	2053.75	917.318	1963.12	2034.87	1920.04	719.618	1912.61	1817.96	1639.84	959.878	2694.43	2558.45	4217.65	2022.49	2763.75	2845.64	1791.68	2352.95	695.639	2125.47	1710.98	3149.61	1588.13
hsa-miR-25-3p	11039.3	9998.63	8767.19	10022.9	7292.99	16253.1	7546.29	13407.3	3245.26	8632.4	7263.28	11225.7	12875.7	9822.17	8538.24	8127.01	10102.4	7768.97	4485.07	8987.2	4805.43	6679.86	6552.75	17347.5	14381.8	7694.67	11975.8	10380.2	11582.7	3858.62	13100.9	6259.39	8766.2	5256.24
hsa-miR-26a-5p	84433	70350	107265	67718.4	38183.4	57327.6	81325.7	54785.5	38654.5	52678.3	22087.9	71325.3	11745.4	86342.8	92413.5	83774.5	21105.5	79475.9	63939.3	70119.3	16070.4	56715.8	87789.9	80696.3	94282.3	41483.8	104142	89768.9	90318.2	24351.7	48022.2	7694.09	76113.4	32253.4
hsa-miR-26b-5p	6562.36	5319.46	6791.96	4562.06	2245.38	5322.01	4732.93	5294.02	2059.49	3016.72	1391.05	5131.28	1049.39	7021.23	7682.07	5971.26	4693.71	5259.66	2290.98	4017.97	712.363	3137.25	5195.21	7681.82	7152.47	3901.2	8193.47	4484.98	7753.09	1267.37	2625.84	448.576	4041.79	1763.01
hsa-miR-27a-3p	7834.66	8497.68	12391.2	6364.08	5941.77	6133.56	10892.9	3641.65	3471.49	8091.5	2974.2	6173.69	2476.25	6554.68	9535.15	8235.04	2267.61	7887.52	6904.27	6307.37	3320.33	6383.51	14352.1	9555.06	8418.83	5886.35	8786.68	8761.89	9796.43	3105.38	5018.91	3846.73	11241.5	5477.03
hsa-miR-27a-5p	50.2222	97.4345	58.5875	81.113	47.9014	121.457	111.722	58.1929	23.4033	180.3	54.6485	66.8014	15.878	24.6417	52.7776	83.4798	18.5111	75.0816	79.7853	46.1428	0	146.473	78.3198	64.8576	76.8422	38.6331	89.2049	57.7961	114.457	67.3901	115.302	30.0722	124.49	30.604
hsa-miR-27b-3p	4283.23	5539.84	6013.58	4651.94	3884.01	3930.78	5647.02	2650.84	2496.35	5263.88	2578.42	2936.15	1957.33	4083.95	4175.29	3957.93	1017.53	4749.9	4094.69	3737.57	2807.19	3648.21	8125.68	3611.04	4841.06	3387.83	3693.08	4924.23	4488.23	3877.1	3865.88	4497.67	6639.49	4176.36
hsa-miR-28-3p	698.327	519.65	715.604	688.364	528.912	507.91	710.956	321.592	405.657	642.043	510.053	755.011	283.64	609.471	747.682	554.895	252.213	786.381	1119.84	567.912	984.026	895.871	672.245	1100.67	614.738	838.041	673.497	1017.21	463.459	474.991	626.547	673.491	950.276	514.804
hsa-miR-28-5p	136.317	64.9563	138.099	85.4974	65.8645	63.4887	73.6347	50.5359	101.414	87.9511	21.5282	90.1042	24.5388	180.706	208.178	191.513	86.7707	173.873	239.356	138.428	84.5176	214.6	169.693	268.968	116.8	160.476	312.217	196.507	262.689	54.3468	104.425	58.8913	122.416	75.4171
hsa-miR-29a-3p	538.095	791.075	941.584	664.249	431.113	640.408	754.121	471.668	748.906	514.514	294.771	363.524	270.648	499.404	979.317	613.822	170.649	869.366	521.454	344.296	428.625	548.423	965.944	835.519	587.075	505.945	731.48	612.639	534.76	348.907	498.192	919.08	601.703	471.084
hsa-miR-3074-5p	389.82	364.219	619.353	348.566	281.421	356.089	449.426	264.931	343.249	435.358	120.889	581.017	308.9	561.83	545.368	554.895	212.299	470.248	475.862	440.131	325.996	650.614	691.825	1821.74	685.433	1595.84	905.429	612.639	679.239	177.171	720.094	935.996	788.439	699.521
hsa-miR-30a-3p	480.698	700.6	882.997	495.447	702.554	615.565	667.791	434.915	468.066	879.511	644.19	619.855	173.215	652.183	674.38	461.594	193.788	644.121	937.477	649.549	1684.31	691.49	1507.66	288.044	670.064	337.297	628.894	531.724	606.062	511.947	465.559	275.661	863.133	359.597
hsa-miR-30a-5p	1645.37	2090.2	3536.17	1957.67	1926.04	1683.83	2777.81	1169.98	982.939	2387.87	1207.24	1565.95	575.94	1966.41	2234.25	1669.6	391.046	2031.15	2299.53	1952.2	1479.06	1532.86	4040	1068.24	3104.43	1580.99	1966.97	2184.69	2593.12	1289.11	1327.06	834.502	3172.43	1147.65
hsa-miR-30b-5p	112.402	104.394	75.3267	39.4604	3.99178	113.176	162.504	59.7243	101.414	30.7829	14.9041	20.1958	20.9302	77.2106	216.974	162.049	38.1791	51.3716	102.581	63.8901	0	37.4699	248.013	114.455	159.832	123.329	89.2049	208.066	185.759	28.2603	43.5102	11.9036	87.1433	26.232
hsa-miR-30c-5p	2176.29	2317.55	2971.22	1685.83	926.094	2774.18	1840.87	2052.06	850.32	1547.94	722.023	2056.86	440.255	2308.1	2668.2	2695.91	652.515	2509.31	2014.58	2410.07	1014.21	2343.57	3335.12	1787.4	2775.54	1320.95	2600.32	2936.04	2895.21	763.029	1670.79	191.71	2394.36	899.54
hsa-miR-30d-5p	9549.39	8330.65	11487.3	8654.97	6125.39	10641.3	10232.7	9183.75	5882.03	9019.39	4903.46	12718.7	5391.32	8783.93	8951.66	8883.24	3978.72	9950.29	12668.8	10754.8	8976.97	11319.3	10292.5	9690.5	10299.9	8035.69	12426.2	11975.4	10498.2	5352.08	10903.7	6001.9	9811.92	5519.66
hsa-miR-30e-3p	1418.18	1688.86	2289.1	1635.41	1323.28	1758.36	1675.82	1356.81	889.326	1785.41	1112.84	1845.58	344.265	1409.5	1474.84	1517.37	632.847	1928.41	2675.66	2048.03	1883.53	1672.52	1925.36	1520.34	1567.58	831.355	1784.1	1941.95	1345.34	1228.24	2099.37	771.852	1446.16	605.523
hsa-miR-30e-5p	1855.83	1642.47	2205.4	1348.23	778.398	2089.61	1353.36	1490.04	639.69	1121.38	392.476	1595.47	903.605	1654.28	1706.47	2008.43	656.565	1501.63	1307.91	1327.49	368.255	1103.66	1435.86	2760.27	2418.99	1648.59	2091.85	1722.32	2446.76	480.426	1159.55	503.082	1151.54	861.285
hsa-miR-3158-3p	76.529	34.798	62.7723	52.6138	45.9055	22.083	38.0869	102.603	54.6077	162.71	211.97	211.279	321.891	78.8533	52.7776	14.7317	340.141	110.647	56.9895	53.2417	319.959	149.88	32.6332	135.438	95.2843	222.883	138.268	115.592	80.6831	56.5207	167.514	195.469	155.613	44.8131
hsa-miR-3168	341.989	633.324	1000.17	431.872	265.454	397.495	502.747	294.027	1154.56	259.456	157.321	191.083	70.7295	60.7828	58.6417	68.7481	9.83401	67.1783	48.4411	99.3845	24.1479	34.0635	45.6865	30.5212	98.358	43.0908	66.9037	46.2369	60.0433	18.4779	47.8613	8.14454	51.871	17.488
hsa-miR-3184-3p	13885.2	16758.7	12127.6	15376.4	23601.4	17268.9	19170.4	20491.5	18683.6	23672	35233.4	20652.5	34116.9	15307.4	14466.9	16813.8	43564.7	14676.5	17971.6	16423.3	24135.8	27564.2	9574.59	22662	15777.2	36275.7	10967.7	15743.7	12911.2	7606.38	19438.2	39711.5	9226.81	14030.9
hsa-miR-3184-5p	985.311	946.506	891.366	1080.78	1225.48	1347.07	873.46	1309.34	717.701	1481.98	1432.45	1957.44	1758.13	855.887	1017.43	996.847	699.371	1070.9	1615.65	1327.49	1702.43	1822.4	1168.27	1266.63	863.706	1017.09	1106.14	1259.96	994.467	782.594	1525.03	1841.29	1342.42	689.684
hsa-miR-320a-3p	7062.19	8592.79	6160.05	9141.65	9412.63	11530.1	9709.63	15364.4	10157	9547.1	9475.72	13977	14096.1	8995.85	9696.41	10592.1	20411.9	7974.46	6907.12	17172.2	4231.92	15553.4	6768.13	14680.7	10293.8	21055.8	13924.9	9073.99	14875.7	4570.57	11924	37270.7	13571.5	10426.1
hsa-miR-320b	411.344	619.405	581.69	703.71	684.591	673.533	683.025	949.463	1131.16	826.741	741.895	845.115	1159.1	662.04	700.769	790.603	1572.28	667.831	555.647	1174.87	295.812	1192.22	548.238	881.301	519.453	1401.19	633.355	577.961	808.708	353.254	844.098	3993.96	672.248	1009.93
hsa-miR-320c	98.0528	194.869	138.099	138.111	125.741	91.0925	208.208	228.177	460.265	224.275	155.665	203.511	261.266	139.636	131.944	211.155	211.142	221.293	225.108	227.165	181.109	384.918	97.8997	204.111	147.537	304.607	169.489	219.625	131.345	126.085	187.094	1021.83	130.715	353.039
hsa-miR-320d	64.5714	111.354	66.9571	85.4974	57.8809	93.8529	116.8	127.105	140.42	70.3609	105.985	102.532	83.7206	73.925	70.3701	68.7481	57.2686	75.0816	91.1832	102.934	36.2218	224.819	45.6865	108.732	58.4001	141.902	53.5229	57.7961	54.4142	73.9117	69.6164	429.781	85.0684	153.02
hsa-miR-323b-3p	2.39153	0	0	24.1147	23.9507	11.0415	0	44.4103	0	26.3853	165.602	0	23.8171	6.57111	23.4567	34.374	8.09859	150.163	94.0326	35.4945	0	23.8445	19.5799	43.8743	3.07369	10.4012	53.5229	11.5592	43.1561	3.26081	26.1061	0	26.9729	3.279
hsa-miR-32-5p	229.587	169.35	221.795	201.686	123.745	336.766	246.295	237.366	163.823	180.3	11.5921	172.441	103.207	162.635	328.394	250.439	164.286	205.486	213.711	173.923	0	85.1589	261.066	183.127	267.411	139.674	245.313	138.711	219.533	82.6072	154.461	25.0601	136.939	74.3241
hsa-miR-326	11.9577	6.9596	16.7393	39.4604	7.98357	11.0415	5.07826	15.3139	31.2044	0	0	20.1958	1.44346	39.4267	17.5925	29.4635	2.89236	39.5166	111.129	17.7472	60.3697	0	6.52665	9.53789	6.14738	36.4043	13.3807	34.6777	16.8872	2.17387	8.70205	19.4216	41.4968	10.93
hsa-miR-328-3p	308.508	215.748	322.231	295.953	177.634	237.393	327.548	255.742	226.232	334.214	130.825	551.5	144.346	458.335	495.523	481.237	170.07	355.65	777.906	212.967	156.961	466.671	450.339	568.458	282.779	296.435	454.945	277.421	242.049	61.9554	335.029	321.396	315.376	167.229
hsa-miR-330-3p	145.883	109.034	125.545	144.688	105.782	82.8114	208.208	76.5696	93.6132	131.927	142.417	169.334	17.3215	116.637	82.0984	83.4798	32.9728	162.018	128.226	141.978	96.5915	204.381	45.6865	78.2107	89.137	59.4355	142.728	196.507	41.2797	22.8257	104.425	60.7708	87.1433	31.697
hsa-miR-335-3p	119.577	132.232	58.5875	85.4974	79.8357	104.894	66.0173	101.072	195.028	96.7462	43.0564	192.637	25.9823	78.8533	196.45	78.5693	41.0714	197.583	304.894	184.571	42.2588	163.505	91.3731	110.64	126.021	54.9779	227.472	92.4738	80.6831	13.0432	23.9306	24.4336	22.8232	55.7431
hsa-miR-335-5p	86.0952	9.27947	20.9241	13.1535	9.97946	30.3642	33.0087	68.9126	0	13.1927	19.8722	13.9817	46.9124	65.7111	181.789	83.4798	35.2867	59.2749	102.581	31.945	0	3.40635	65.2665	154.514	104.505	72.0656	44.6024	34.6777	63.796	11.9563	8.70205	53.8793	47.7213	36.069
hsa-miR-338-5p	50.2222	30.1583	20.9241	61.3828	51.8932	121.457	45.7043	55.1301	46.8066	21.9878	29.8083	40.3915	21.6519	37.7839	126.08	137.496	22.5604	59.2749	62.6884	70.9889	0	119.222	91.3731	438.743	55.3264	48.2914	89.2049	69.3553	95.694	14.1302	69.6164	125.301	203.334	38.255
hsa-miR-339-3p	95.6613	78.8755	62.7723	89.8819	59.8768	55.2076	99.026	32.1592	140.42	87.9511	96.0489	183.315	70.0077	72.2822	102.623	78.5693	88.5061	79.0333	71.2368	42.5934	0	71.5334	71.7931	108.732	95.2843	161.962	115.966	23.1184	63.796	49.9991	108.776	46.3612	128.64	93.9981
hsa-miR-339-5p	78.9206	30.1583	66.9571	56.9983	9.97946	35.8849	22.8522	56.6615	70.2099	48.3731	18.2162	82.3366	5.77383	45.9978	126.08	68.7481	19.0895	47.42	105.431	53.2417	0	0	65.2665	76.3031	73.7685	42.3478	71.3639	57.7961	118.21	5.43468	65.2653	12.5301	76.7691	8.74401
hsa-miR-340-3p	186.54	115.993	184.132	177.572	105.782	248.434	182.817	180.704	171.624	127.529	69.5527	234.582	24.5388	177.42	161.265	147.317	38.7576	193.631	156.721	241.362	120.739	211.194	137.06	112.547	116.8	79.495	236.393	196.507	144.479	65.2162	171.865	30.0722	151.463	75.4171
hsa-miR-340-5p	1214.9	709.88	903.921	1045.7	345.289	855.718	784.591	660.03	343.249	589.273	326.235	590.338	325.5	796.747	1175.77	859.351	484.759	829.849	581.293	667.296	162.998	514.359	639.612	1066.34	1158.78	631.503	967.873	716.672	793.697	147.823	767.956	274.408	460.614	392.387
hsa-miR-342-3p	21.5238	125.273	150.653	78.9207	79.8357	52.4472	147.269	55.1301	46.8066	43.9756	43.0564	6.21408	11.5477	78.8533	99.691	108.033	22.5604	79.0333	25.6453	81.6373	0	71.5334	143.586	55.3198	76.8422	98.0686	160.569	161.829	88.1886	38.0428	34.8082	13.7831	153.538	64.4871
hsa-miR-342-5p	275.026	222.707	138.099	304.722	359.261	201.508	416.417	316.998	124.818	347.407	207.002	248.563	158.78	159.349	164.197	147.317	234.281	320.085	290.646	244.912	658.03	534.798	261.066	179.312	252.042	292.72	285.456	554.843	227.039	115.215	398.119	514.359	290.478	183.624
hsa-miR-345-5p	47.8306	20.8788	58.5875	21.9224	41.9137	33.1246	17.7739	29.0964	0	48.3731	23.1842	46.6056	28.8692	37.7839	52.7776	73.6587	58.4256	35.565	0	39.0439	0	13.6254	117.48	101.102	15.3684	65.3791	147.188	80.9146	110.705	10.8694	19.5796	27.5661	45.6465	29.511
hsa-miR-3529-3p	939.872	1016.1	991.802	1025.97	985.971	1548.57	914.086	1165.39	624.088	831.138	816.416	1600.13	501.602	865.744	809.256	923.189	1037.78	1122.27	1293.66	1764.08	1044.4	1205.85	730.985	772.569	872.928	768.947	1088.3	739.79	752.417	608.684	2356.08	650.937	500.036	503.874
hsa-miR-3613-5p	167.407	171.67	184.132	133.727	69.8562	162.862	119.339	119.449	7.8011	79.156	94.3929	93.2113	267.04	257.916	354.783	201.334	381.791	106.695	28.4947	53.2417	0	47.689	130.533	320.473	328.885	138.188	289.916	265.862	260.813	14.1302	54.3878	13.1566	80.9187	104.928
hsa-miR-361-3p	294.158	222.707	359.894	284.991	237.511	259.476	325.008	191.424	304.243	277.046	124.201	397.701	96.7117	190.562	263.888	181.691	161.972	324.036	555.647	372.692	332.033	289.54	352.439	278.506	335.032	255.573	361.28	346.777	245.802	183.692	439.453	230.553	404.594	225.158
hsa-miR-3615	239.153	218.068	418.482	313.491	339.302	532.753	350.4	569.678	117.017	738.79	362.667	1320.49	954.848	376.196	351.85	314.277	803.496	470.248	846.294	780.878	597.66	1781.52	489.499	1592.83	740.759	688.709	686.878	508.606	551.648	395.645	1703.43	2676.42	975.175	524.641
hsa-miR-361-5p	90.8782	34.798	104.62	63.575	25.9466	27.6038	78.713	55.1301	31.2044	52.7707	56.3045	24.8563	18.0432	22.9989	85.0305	93.301	23.1388	31.6133	0	28.3956	0	30.6572	58.7398	72.488	46.1053	45.3196	80.2844	46.2369	39.4034	22.8257	60.9143	20.6746	20.7484	24.046
hsa-miR-363-3p	3671	3101.66	3226.49	1988.36	1598.71	5476.59	2724.48	3704.44	1997.08	2489.02	1702.38	3249.97	1296.95	2631.73	2260.64	2907.06	1799.62	2505.35	2644.31	3315.18	1581.69	2421.92	2382.23	3244.79	3879	2817.99	3255.98	3340.62	3232.95	1006.5	2715.04	658.455	2334.19	1365.16
hsa-miR-3690	0	0	0	0	0	0	0	0	0	0	0	0	2.88692	3.28556	8.79626	4.91058	11.5694	0	0	0	144.887	0	0	17.1682	6.14738	3.71472	0	0	13.1345	6.52162	17.4041	0	0	0
hsa-miR-370-3p	2.39153	51.0371	154.838	129.342	133.725	96.6133	63.4782	107.197	70.2099	193.492	124.201	62.1408	33.1995	77.2106	85.0305	456.684	24.2958	731.058	316.292	141.978	18.1109	228.226	143.586	91.5637	30.7369	19.3166	303.297	346.777	187.635	38.0428	217.551	40.0962	134.865	133.346
hsa-miR-374a-3p	55.0052	67.2762	75.3267	37.2681	59.8768	168.383	45.7043	128.637	93.6132	70.3609	28.1523	191.083	17.3215	121.566	64.5059	88.3904	47.4346	98.7916	62.6884	113.582	24.1479	44.2826	78.3198	68.6728	95.2843	68.3509	98.1254	92.4738	88.1886	59.7815	171.865	45.7347	74.6942	43.7201
hsa-miR-374a-5p	255.894	294.623	276.198	124.958	153.684	427.859	312.313	350.689	195.028	206.685	49.6805	313.811	77.9468	321.984	378.239	324.098	171.227	162.018	151.022	415.285	0	180.537	274.119	314.75	516.38	240.714	472.786	358.336	371.518	47.8252	228.429	18.7951	257.28	121.323
hsa-miR-374c-3p	78.9206	32.4782	75.3267	28.4991	11.9754	33.1246	15.2348	50.5359	23.4033	30.7829	14.9041	43.4986	8.66075	52.5689	73.3022	73.6587	19.0895	39.5166	11.3979	17.7472	0	47.689	19.5799	45.7819	70.6948	46.0625	84.7446	11.5592	105.076	16.304	30.4572	6.89154	45.6465	27.325
hsa-miR-375-3p	363.513	194.869	401.743	249.916	135.721	654.21	132.035	67.3812	1029.75	373.792	61.2726	142.924	645.948	290.772	249.227	702.213	94.8693	213.39	555.647	138.428	990.063	432.607	169.693	850.78	273.558	2484.41	147.188	1017.21	197.017	535.86	171.865	7913.36	363.097	1063.49
hsa-miR-378a-3p	1389.48	1561.27	1908.28	1341.65	1355.21	2064.76	1812.94	2529.86	5234.54	2678.11	3101.72	3500.08	2165.19	1724.92	2084.71	2347.26	2498.42	2161.56	2253.93	2857.31	2131.05	3668.64	2068.95	3122.7	2179.25	4685.01	1873.3	2832.01	2551.84	4287.96	2162.46	3653.77	2778.21	2531.39
hsa-miR-378c	35.873	32.4782	37.6634	59.1905	33.9302	85.5718	60.9391	59.7243	109.215	52.7707	66.2406	54.3732	45.4689	52.5689	61.5738	54.0164	85.0352	59.2749	31.3442	85.1867	48.2958	85.1589	39.1599	74.3955	70.6948	145.617	44.6024	57.7961	84.4358	106.52	15.2286	59.5178	31.1226	65.5801
hsa-miR-379-5p	21.5238	46.3974	138.099	131.535	57.8809	160.102	43.1652	98.009	0	140.722	139.105	88.5507	16.5998	64.0683	52.7776	274.992	12.7264	414.925	216.56	188.121	0	102.191	26.1066	112.547	89.137	19.3166	160.569	150.27	103.199	31.5212	54.3878	90.843	76.7691	60.1151
hsa-miR-381-3p	78.9206	71.9159	75.3267	203.879	167.655	198.747	167.582	119.449	31.2044	285.841	362.667	175.548	30.3126	123.208	114.351	451.773	19.668	762.671	763.659	205.868	217.331	109.003	254.539	154.514	79.9159	26.746	249.774	358.336	146.355	40.2166	200.147	100.241	64.32	67.7661
hsa-miR-382-5p	21.5238	76.5556	50.2178	54.8061	21.9548	71.7699	33.0087	88.8207	0	123.132	54.6485	7.76761	14.4346	44.355	90.8947	122.764	4.0493	165.97	193.764	42.5934	72.4436	0	39.1599	70.5804	73.7685	46.8055	120.427	57.7961	69.425	11.9563	87.0205	41.9757	70.5445	37.162
hsa-miR-409-3p	138.709	452.374	820.224	699.325	425.125	364.37	355.478	445.635	171.624	822.343	980.361	374.399	184.041	459.978	554.164	1271.84	90.82	2695.03	1820.81	780.878	0	480.296	365.492	663.837	430.316	195.394	865.287	1225.28	347.125	263.039	965.927	399.083	792.589	301.668
hsa-miR-411-5p	9.56613	34.798	46.033	103.035	19.9589	52.4472	5.07826	35.222	0	26.3853	16.5602	9.32113	6.49556	29.57	35.185	122.764	5.78471	146.212	34.1937	10.6483	0	23.8445	65.2665	43.8743	21.5158	21.5454	98.1254	69.3553	52.5379	13.0432	10.8776	0	64.32	5.46501
hsa-miR-421	59.7883	23.1987	71.1419	17.5379	37.922	60.7284	30.4695	4.59417	132.619	17.5902	26.4963	34.1775	29.5909	65.7111	58.6417	93.301	24.8743	0	0	39.0439	0	6.81271	26.1066	59.1349	24.5895	39.376	80.2844	11.5592	26.2689	3.26081	43.5102	0	4.14968	14.209
hsa-miR-423-3p	3470.11	2326.83	3113.5	2724.96	2329.21	3135.79	2904.76	3289.43	1817.66	3579.61	2164.41	5149.92	2760.61	2483.88	3140.27	3879.36	1394.12	2805.68	3752.76	3215.8	2004.27	4547.48	3243.74	5110.4	3322.66	3479.95	4255.07	3941.7	3283.62	1427.15	3539.56	2859.99	3064.54	1926.96
hsa-miR-423-5p	13815.9	16691.5	12077.4	15301.8	23563.5	17183.4	19155.2	20453.3	18527.6	23645.7	35210.2	20626.1	34087.3	15268	14446.4	16607.6	43543.8	14629.1	17908.9	16363	24135.8	27601.7	9522.38	22694.5	15783.4	36283.9	11021.3	15859.3	12907.4	7597.69	19409.9	39694	9297.36	14029.8
hsa-miR-424-3p	200.889	264.465	364.079	238.954	209.569	311.923	279.304	104.135	148.221	189.095	142.417	192.637	99.5986	206.99	219.907	157.139	93.1338	280.568	190.915	223.615	0	177.13	208.853	310.935	230.527	70.5797	178.41	69.3553	228.915	133.693	232.78	179.806	284.253	136.625
hsa-miR-425-5p	717.46	422.216	468.7	346.374	197.593	549.316	589.078	600.305	249.635	360.6	240.122	553.054	446.75	489.548	697.837	554.895	588.884	509.765	236.506	496.923	0	660.833	613.505	1119.75	633.18	574.296	713.639	300.54	639.836	161.954	385.066	174.168	473.063	332.272
hsa-miR-432-5p	23.9153	37.1179	117.175	120.573	47.9014	110.415	81.2521	61.2556	23.4033	101.144	200.378	51.2662	21.6519	75.5678	49.8455	279.903	8.09859	367.505	284.947	177.472	0	40.8763	19.5799	85.841	36.8843	32.6895	89.2049	184.948	63.796	10.8694	84.845	51.9998	29.0478	26.232
hsa-miR-4433a-5p	86.0952	11.5993	41.8482	28.4991	63.8686	19.3227	35.5478	16.8453	62.4088	109.939	29.8083	158.459	38.2517	37.7839	43.9813	68.7481	24.8743	146.212	253.603	35.4945	90.5546	61.3144	32.6332	34.3364	61.4738	28.9748	31.2217	57.7961	26.2689	5.43468	56.5633	39.4697	14.5239	10.93
hsa-miR-4433b-3p	83.7036	20.8788	33.4785	74.5362	71.8521	24.8434	76.1738	27.565	93.6132	145.119	33.1203	141.37	41.1386	31.2128	49.8455	58.9269	23.7173	181.777	199.463	21.2967	54.3327	61.3144	13.0533	32.4288	61.4738	29.7178	26.7615	69.3553	16.8872	2.17387	56.5633	40.0962	31.1226	9.83701
hsa-miR-4446-3p	57.3968	23.1987	33.4785	28.4991	45.9055	2.76038	7.61738	62.787	0	13.1927	59.6166	26.4099	9.38248	54.2117	8.79626	39.2846	8.09859	27.6616	71.2368	141.978	0	126.035	13.0533	28.6137	18.4421	29.7178	17.841	115.592	22.5162	6.52162	13.0531	13.7831	0	13.116
hsa-miR-4508	7.1746	6.9596	112.99	24.1147	25.9466	16.5623	86.3304	55.1301	0	13.1927	8.28008	60.5873	3.60865	14.785	17.5925	4.91058	37.0221	3.95166	5.69895	0	0	40.8763	32.6332	7.63031	27.6632	8.17239	22.3012	11.5592	50.6615	3.26081	10.8776	6.89154	0	13.116
hsa-miR-450a-5p	100.444	134.552	92.066	162.226	0	204.268	139.652	50.5359	39.0055	105.541	39.7444	26.4099	24.5388	95.2811	108.487	88.3904	39.336	146.212	91.1832	21.2967	0	109.003	45.6865	345.272	196.716	63.1503	138.268	104.033	108.828	42.3905	65.2653	78.3129	139.014	38.255
hsa-miR-450b-5p	57.3968	71.9159	12.5545	17.5379	41.9137	16.5623	43.1652	10.7197	0	39.578	14.9041	49.7127	67.8426	44.355	55.7097	54.0164	4.62777	47.42	0	17.7472	0	40.8763	39.1599	61.0425	30.7369	20.8024	66.9037	23.1184	11.2581	10.8694	39.1592	117.156	47.7213	24.046
hsa-miR-451a	140837	159220	52306	160187	163933	69456.7	107009	129528	41423.9	98518.5	217334	113378	357288	228101	210556	150367	412226	114938	37584.6	94106.5	42759.9	145223	56435.9	152812	88894.1	145092	102465	74268	121764	12209.6	71963.7	66594.8	73057.2	45201.1
hsa-miR-4668-5p	4.78306	0	12.5545	0	11.9754	8.28114	7.61738	6.12556	140.42	0	0	0	5.77383	26.2844	5.86417	0	6.94165	0	0	3.54945	0	0	0	1.90758	27.6632	13.373	0	0	0	0	0	0	0	0
hsa-miR-4732-3p	31.0899	32.4782	54.4026	15.3457	9.97946	99.3737	10.1565	10.7197	62.4088	70.3609	77.8327	79.2296	106.094	62.4256	43.9813	9.82116	75.7797	106.695	28.4947	63.8901	24.1479	37.4699	32.6332	62.9501	30.7369	86.9245	75.8241	11.5592	60.0433	8.69549	63.0898	71.4214	29.0478	59.0221
hsa-miR-4732-5p	112.402	74.2358	29.2937	138.111	187.614	115.936	124.417	137.825	7.8011	70.3609	101.017	111.854	181.154	124.851	67.438	83.4798	195.523	55.3233	14.2474	81.6373	0	245.258	78.3198	89.6562	92.2107	37.1472	40.1422	57.7961	105.076	21.7387	52.2123	92.096	72.6194	41.534
hsa-miR-483-3p	23.9153	4.63974	29.2937	19.7302	25.9466	19.3227	27.9304	10.7197	7.8011	0	11.5921	7.76761	17.3215	36.1411	5.86417	29.4635	2.31388	27.6616	0	74.5384	175.072	0	32.6332	13.353	46.1053	24.5172	22.3012	11.5592	41.2797	0	0	15.0361	45.6465	36.069
hsa-miR-483-5p	184.148	192.549	167.393	146.88	211.565	57.968	162.504	44.4103	1068.75	241.866	226.874	110.3	172.493	100.209	143.672	265.171	38.7576	150.163	501.507	131.33	724.436	252.07	430.759	181.22	239.748	331.353	93.6651	265.862	210.151	182.605	139.233	348.336	298.777	760.729
hsa-miR-484	540.486	243.586	527.287	322.26	285.413	582.44	525.599	540.581	117.017	281.444	69.5527	733.262	308.178	658.754	609.874	559.806	487.073	296.375	313.442	372.692	350.144	545.017	476.445	1213.22	710.022	614.415	958.952	531.724	743.035	141.302	308.923	179.18	446.09	245.925
hsa-miR-485-5p	2.39153	27.8384	20.9241	32.8836	13.9712	19.3227	10.1565	21.4395	15.6022	35.1805	104.329	21.7493	17.3215	29.57	38.1171	24.5529	9.83401	102.743	102.581	49.6923	96.5915	0	6.52665	30.5212	12.2948	26.746	4.46024	115.592	35.6507	13.0432	39.1592	100.241	16.5987	27.325
hsa-miR-486-3p	3895.81	4140.96	3201.39	3772.85	4470.8	6776.73	2897.15	5326.18	2753.79	3680.75	5842.42	4929.32	9184.73	4249.87	2864.65	2764.66	9055.39	2683.18	3031.84	4529.09	5028.8	3695.89	2382.23	8017.55	3915.88	7037.91	3925.01	3086.31	3015.3	2044.53	5454.01	7348.26	2647.5	2285.47
hsa-miR-486-5p	41390.2	50185.7	41346	41595.6	54495.8	80172.5	35248.2	67323	30954.8	36315	58157.6	63582.5	111403	52261.7	33818.7	34545.9	82771.1	29582.2	35624.1	49447.4	46931.4	42058.3	28097.2	99804.5	52707.6	94348.7	53500.6	39232	42870.9	25635.4	70612.8	74773.2	32091.5	28891.3
hsa-miR-493-3p	4.78306	18.5589	33.4785	67.9595	41.9137	49.6868	53.3217	42.879	0	105.541	152.353	55.9268	1.44346	54.2117	58.6417	112.943	13.3048	284.52	247.904	74.5384	0	64.7207	13.0533	40.0591	21.5158	8.91533	80.2844	23.1184	54.4142	4.34775	65.2653	19.4216	26.9729	31.697
hsa-miR-493-5p	14.3492	41.7576	41.8482	30.6914	0	19.3227	25.3913	75.0382	0	57.1682	57.9606	62.1408	29.5909	31.2128	35.185	54.0164	13.3048	158.067	76.9358	21.2967	0	37.4699	78.3198	66.7652	18.4421	14.1159	111.506	69.3553	26.2689	9.78243	41.3347	12.5301	64.32	5.46501
hsa-miR-495-3p	31.0899	0	33.4785	76.7285	37.922	49.6868	2.53913	18.3767	0	61.5658	135.793	0	5.77383	73.925	38.1171	132.586	9.25554	162.018	111.129	56.7912	0	13.6254	58.7398	78.2107	36.8843	20.8024	35.6819	69.3553	43.1561	1.08694	36.9837	11.2771	0	34.976
hsa-miR-501-3p	155.45	141.512	79.5115	56.9983	93.8069	171.144	218.365	237.366	124.818	74.7585	127.513	198.851	326.222	90.3528	120.216	137.496	537.4	67.1783	105.431	198.769	0	245.258	182.746	276.599	159.832	391.532	151.648	150.27	78.8068	96.7373	232.78	264.384	192.96	209.856
hsa-miR-505-3p	33.4814	9.27947	29.2937	39.4604	15.9671	13.8019	20.313	13.7825	0	21.9878	11.5921	13.9817	8.66075	39.4267	70.3701	9.82116	17.3541	19.7583	62.6884	0	0	20.4381	19.5799	108.732	27.6632	23.7742	80.2844	57.7961	35.6507	7.60856	0	0	8.29936	6.55801
hsa-miR-511-5p	62.1798	37.1179	50.2178	63.575	45.9055	63.4887	50.7826	16.8453	78.011	4.39756	14.9041	17.0887	80.8337	29.57	32.253	19.6423	9.83401	3.95166	19.9463	21.2967	60.3697	74.9398	39.1599	28.6137	21.5158	124.815	8.92049	0	31.898	18.4779	58.7388	129.686	74.6942	54.6501
hsa-miR-516b-5p	2.39153	25.5185	0	24.1147	17.963	35.8849	17.7739	0	0	17.5902	39.7444	0	5.77383	14.785	14.6604	29.4635	0	31.6133	17.0968	74.5384	150.924	57.908	6.52665	1.90758	0	2.97178	26.7615	34.6777	28.1453	0	6.52653	6.26503	24.8981	10.93
hsa-miR-532-5p	1327.3	1264.33	1159.19	1490.72	1652.6	1592.74	1129.91	1404.29	577.282	1270.89	1263.54	1736.84	1243.54	1504.78	1175.77	878.994	1510.39	1090.66	1347.8	1433.98	1008.17	1124.1	926.784	1279.98	1327.83	1001.49	1663.67	1525.82	1214	685.857	1729.53	806.936	1444.09	624.104
hsa-miR-543	76.529	194.869	255.274	388.027	143.704	215.31	284.382	162.327	148.221	408.973	250.058	180.208	70.7295	284.201	366.511	707.123	30.659	774.526	817.799	443.681	0	364.48	110.953	230.817	224.379	55.7208	338.979	670.435	180.13	53.2599	319.8	85.8309	292.552	121.323
hsa-miR-548e-3p	19.1323	23.1987	8.36964	17.5379	1.99589	35.8849	35.5478	10.7197	0	21.9878	34.7763	24.8563	40.4168	9.85667	46.9134	54.0164	1.73541	11.855	111.129	7.09889	0	0	0	47.6894	52.2527	38.6331	8.92049	11.5592	16.8872	9.78243	52.2123	26.3131	31.1226	21.86
hsa-miR-548o-3p	112.402	60.3166	25.1089	32.8836	35.9261	38.6453	45.7043	53.5987	62.4088	30.7829	26.4963	57.4803	61.347	16.4278	58.6417	14.7317	10.4125	47.42	39.8926	3.54945	0	10.2191	6.52665	45.7819	43.0316	18.5736	26.7615	11.5592	50.6615	42.3905	97.898	69.5419	41.4968	14.209
hsa-miR-576-3p	78.9206	53.357	83.6964	41.6526	67.8603	93.8529	93.9477	88.8207	31.2044	83.5536	62.9286	155.352	134.963	88.71	67.438	78.5693	147.51	130.405	79.7853	46.1428	0	78.3461	65.2665	108.732	86.0633	112.185	142.728	34.6777	54.4142	28.2603	67.4409	208.626	68.4697	39.348
hsa-miR-582-3p	47.8306	62.6364	8.36964	74.5362	125.741	55.2076	50.7826	61.2556	109.215	65.9634	23.1842	7.76761	30.3126	18.0706	79.1663	29.4635	10.9909	43.4683	113.979	39.0439	156.961	34.0635	52.2132	91.5637	12.2948	28.2319	8.92049	0	5.62906	16.304	41.3347	242.457	43.5716	34.976
hsa-miR-584-5p	925.523	491.812	535.657	429.679	459.055	587.961	497.669	511.485	187.226	562.887	404.068	761.225	422.212	570.044	389.968	554.895	411.293	513.716	743.713	582.109	356.181	599.518	358.966	442.558	682.359	397.475	713.639	358.336	607.938	208.692	478.613	554.455	383.845	471.084
hsa-miR-619-5p	16.7407	0	8.36964	0	5.98768	8.28114	20.313	30.6278	0	0	9.93609	0	0	0	0	0	1.15694	27.6616	2.84947	0	102.628	0	0	0	12.2948	7.42944	8.92049	0	15.0108	0	0	6.26503	8.29936	7.65101
hsa-miR-625-3p	208.063	160.071	502.178	214.84	191.606	179.425	137.113	294.027	288.641	101.144	122.545	347.989	44.7472	157.707	143.672	137.496	59.5825	399.118	666.777	340.747	175.072	136.254	97.8997	164.052	230.527	104.012	214.092	219.625	183.883	84.781	452.506	233.059	66.3949	73.2311
hsa-miR-629-5p	155.45	187.909	159.023	249.916	560.846	220.83	426.573	418.07	312.044	826.741	508.397	778.314	931.753	359.768	542.436	279.903	1808.3	537.426	404.625	791.527	531.253	1403.42	221.906	700.081	457.98	843.242	392.501	427.691	418.427	257.604	883.258	720.479	444.016	491.851
hsa-miR-6515-5p	19.1323	0	0	0	0	2.76038	25.3913	0	0	0	0	0	2.88692	0	0	0	0.578471	0	2.84947	0	138.85	0	0	0	0	0	4.46024	0	0	0	0	6.26503	0	3.279
hsa-miR-651-5p	102.836	64.9563	37.6634	109.612	99.7946	110.415	78.713	56.6615	0	39.578	62.9286	52.8197	120.529	98.5667	41.0492	39.2846	67.6811	75.0816	0	17.7472	0	0	19.5799	62.9501	86.0633	45.3196	98.1254	92.4738	52.5379	4.34775	78.3184	31.3252	41.4968	24.046
hsa-miR-652-3p	76.529	51.0371	71.1419	113.997	29.9384	82.8114	73.6347	73.5068	0	30.7829	3.31203	80.7831	8.66075	64.0683	120.216	49.1058	75.2012	27.6616	0	53.2417	0	61.3144	58.7398	150.699	156.758	60.1785	138.268	34.6777	76.9304	8.69549	102.249	10.6506	82.9936	45.9061
hsa-miR-654-3p	31.0899	51.0371	96.2508	39.4604	5.98768	60.7284	30.4695	99.5404	46.8066	43.9756	33.1203	46.6056	19.4867	50.9261	61.5738	225.887	8.67707	256.858	133.925	141.978	0	85.1589	84.8464	122.085	43.0316	15.6018	115.966	104.033	46.9088	5.43468	21.7551	13.1566	31.1226	2.186
hsa-miR-657	26.3069	41.7576	62.7723	41.6526	45.9055	82.8114	17.7739	32.1592	195.028	905.897	13.2481	26.4099	3.60865	13.1422	26.3888	19.6423	14.4618	27.6616	176.667	17.7472	0	27.2508	65.2665	5.72273	43.0316	15.6018	17.841	138.711	13.1345	28.2603	60.9143	7.51804	18.6736	12.023
hsa-miR-660-5p	19.1323	48.7172	12.5545	32.8836	3.99178	52.4472	15.2348	22.9709	0	65.9634	0	37.2845	74.3381	29.57	49.8455	73.6587	26.6097	0	0	7.09889	0	0	13.0533	112.547	33.8106	65.3791	71.3639	34.6777	37.527	1.08694	0	13.7831	2.07484	44.8131
hsa-miR-664a-5p	33.4814	13.9192	20.9241	30.6914	25.9466	69.0095	60.9391	111.792	54.6077	8.79511	8.28008	63.6944	15.878	47.6406	41.0492	14.7317	24.8743	3.95166	65.5379	95.8351	0	91.9716	0	61.0425	82.9896	37.1472	40.1422	11.5592	15.0108	9.78243	91.3715	173.541	82.9936	22.953
hsa-miR-671-3p	40.656	48.7172	16.7393	50.4216	89.8152	66.2491	68.5565	67.3812	7.8011	57.1682	82.8008	110.3	1.44346	45.9978	76.2343	44.1952	21.9819	130.405	225.108	78.0878	162.998	160.099	71.7931	72.488	67.6211	13.373	75.8241	115.592	56.2906	31.5212	60.9143	44.4817	49.7961	25.139
hsa-miR-6842-3p	74.1375	4.63974	46.033	74.5362	53.8891	30.3642	17.7739	58.1929	23.4033	127.529	110.953	88.5507	19.4867	41.0694	55.7097	29.4635	36.4437	82.9849	133.925	60.3406	0	139.661	84.8464	76.3031	61.4738	5.20061	93.6651	127.151	7.50541	15.2171	41.3347	50.7468	10.3742	26.232
hsa-miR-744-5p	1040.32	524.29	811.855	762.9	762.431	745.303	652.556	713.628	912.729	998.245	712.087	1141.84	270.648	737.607	791.663	672.749	281.715	936.544	1894.9	1004.49	869.324	1260.35	783.198	803.09	768.422	415.306	923.27	1040.33	630.454	274.995	1240.04	719.852	636.976	437.201
hsa-miR-7-5p	923.131	985.944	920.66	1004.05	964.016	1512.69	883.617	1136.29	585.083	822.343	793.232	1570.61	482.115	827.96	782.867	829.888	1013.48	1047.19	1250.92	1703.73	1026.28	1216.07	704.878	772.569	909.812	767.461	1106.14	716.672	758.046	628.249	2375.66	659.708	508.336	492.944
hsa-miR-769-5p	33.4814	30.1583	50.2178	52.6138	7.98357	33.1246	45.7043	32.1592	46.8066	21.9878	14.9041	65.2479	32.4778	32.8556	52.7776	29.4635	15.0402	71.1299	102.581	117.132	0	27.2508	52.2132	194.573	52.2527	69.8368	84.7446	80.9146	48.7852	34.782	119.653	16.9156	74.6942	39.348
hsa-miR-7706	88.4867	2.31987	50.2178	70.1517	91.8111	44.1661	63.4782	136.294	101.414	105.541	101.017	9.32113	116.92	80.4961	20.5246	49.1058	118.008	23.71	51.2905	85.1867	72.4436	81.7525	26.1066	20.9834	27.6632	69.0938	0	11.5592	26.2689	29.3473	104.425	221.156	49.7961	20.767
hsa-miR-889-3p	9.56613	13.9192	46.033	6.57673	7.98357	41.4057	0	22.9709	46.8066	35.1805	77.8327	3.10704	5.77383	8.21389	43.9813	78.5693	0	106.695	31.3442	42.5934	0	17.0318	26.1066	20.9834	6.14738	3.71472	0	23.1184	18.7635	2.17387	15.2286	17.5421	26.9729	7.65101
hsa-miR-92a-3p	31709.3	31457.4	24673.7	29080.1	27150.1	45976.9	26978.2	41554.3	18106.4	31306.2	33115.3	32833.7	30463.5	31984.9	23418.6	24464.5	18287.2	25764.8	29115.9	33151.8	38690.9	32612.4	25865.1	23249.6	35046.2	18397.5	28001.4	29163.9	29629.5	12017.2	37621.1	21291.7	21850.1	11950.9
hsa-miR-92b-3p	169.799	243.586	167.393	168.803	111.77	229.112	154.887	150.076	179.425	158.312	122.545	127.389	118.364	225.061	131.944	171.87	43.3853	118.55	293.496	141.978	223.368	146.473	104.426	152.606	175.2	144.874	178.41	104.033	161.366	168.475	154.461	101.494	213.708	60.1151
hsa-miR-93-5p	889.65	512.691	770.007	668.634	327.326	988.216	644.939	732.005	218.431	452.948	344.451	419.451	409.221	895.314	785.799	535.253	483.602	561.136	176.667	543.065	313.922	303.166	345.912	1148.36	842.191	472.513	1083.84	612.639	1140.82	176.084	330.678	155.373	387.995	228.437
hsa-miR-941	81.3121	153.111	351.525	175.379	301.38	88.3322	129.496	339.969	101.414	52.7707	102.673	284.294	81.5554	367.982	129.012	230.797	71.7304	63.2266	213.711	141.978	126.776	37.4699	52.2132	345.272	95.2843	296.435	156.109	184.948	43.1561	110.868	482.964	668.479	91.2929	80.8821
hsa-miR-942-5p	64.5714	39.4378	62.7723	92.0742	29.9384	60.7284	43.1652	35.222	109.215	52.7707	21.5282	68.3549	70.7295	95.2811	64.5059	19.6423	99.497	3.95166	0	21.2967	42.2588	0	26.1066	110.64	55.3264	80.9809	75.8241	46.2369	76.9304	4.34775	47.8613	28.8191	37.3471	7.65101
hsa-miR-95-3p	98.0528	178.63	83.6964	83.3052	47.9014	138.019	83.7912	71.9754	46.8066	96.7462	62.9286	127.389	75.7816	91.9956	99.691	49.1058	13.8833	35.565	153.872	0	72.4436	85.1589	163.166	38.1516	55.3264	68.3509	75.8241	161.829	76.9304	49.9991	63.0898	44.4817	176.361	54.6501
hsa-miR-9-5p	38.2645	60.3166	20.9241	46.0371	29.9384	60.7284	104.104	22.9709	0	39.578	0	1.55352	7.21729	3.28556	79.1663	19.6423	5.20624	11.855	68.3874	21.2967	0	17.0318	32.6332	62.9501	36.8843	26.746	49.0627	11.5592	28.1453	6.52162	0	13.7831	26.9729	18.581
hsa-miR-96-5p	50.2222	92.7947	46.033	81.113	17.963	107.655	27.9304	71.9754	70.2099	48.3731	14.9041	99.4254	36.0865	39.4267	23.4567	24.5529	36.4437	39.5166	34.1937	124.231	0	13.6254	84.8464	43.8743	64.5475	19.3166	120.427	34.6777	144.479	29.3473	39.1592	35.0842	6.22452	9.83701
hsa-miR-98-5p	1284.25	849.072	1125.72	927.318	488.994	861.238	850.608	1162.33	343.249	782.765	298.083	998.914	281.474	1136.8	1084.87	1099.97	494.593	908.883	743.713	1203.26	181.109	844.776	985.524	934.713	1174.15	537.892	1436.2	994.093	1031.99	307.603	702.69	157.879	749.017	388.015
hsa-miR-9985	21.5238	37.1179	66.9571	37.2681	17.963	16.5623	43.1652	21.4395	109.215	8.79511	3.31203	3.10704	5.05211	24.6417	46.9134	34.374	7.52012	31.6133	14.2474	21.2967	0	23.8445	39.1599	30.5212	24.5895	23.0313	26.7615	11.5592	22.5162	8.69549	23.9306	8.77105	39.4219	25.139
hsa-miR-99a-5p	6134.28	5980.62	10018.5	6107.59	6530.56	5631.17	6908.97	3577.33	7184.82	7735.3	4400.03	5664.14	5353.07	5169.82	5820.19	10469.4	2520.4	8108.81	10246.7	6158.29	5988.67	6635.58	14365.2	6790.98	7115.59	19624.9	6650.22	6611.88	6953.76	8950.92	6626.61	13209.2	15963.8	15303.1
hsa-miR-99b-3p	71.746	53.357	92.066	78.9207	41.9137	38.6453	81.2521	16.8453	31.2044	39.578	41.4004	43.4986	20.2084	62.4256	85.0305	34.374	4.62777	185.728	51.2905	24.8461	0	34.0635	65.2665	34.3364	27.6632	31.9466	71.3639	127.151	39.4034	20.6518	115.302	21.3011	103.742	20.767
hsa-miR-99b-5p	1384.7	2185.32	2376.98	1788.87	2085.71	1429.88	2234.43	1180.7	1232.57	1759.02	1088	1314.28	531.915	1555.71	1345.83	1355.32	215.191	2770.12	2194.09	1586.6	3259.96	1543.08	2147.27	1020.55	1672.09	1204.31	1641.37	1676.09	2052.73	954.33	1927.5	2189	2686.92	1159.67
