# Supplementary material for: Serum-derived small extracellular vesicles as biomarkers for predicting pregnancy and delivery on assisted reproductive technology in patients with endometriosis
Source: Front Endocrinol (Lausanne). 2025 Jan 17;15:1442684. doi: 10.3389/fendo.2024.1442684 (PMC11782015; doi:10.3389/fendo.2024.1442684)
Supplement: Supplementary Table 2 — List of 224 candidates miRNAs. [file Table2.xlsx]

## Sheet: 内膜症 (2)
miRNA	serum-sEV-38	serum-sEV-39	serum-sEV-40	serum-sEV-41	serum-sEV-63	serum-sEV-64	serum-sEV-65	serum-sEV-66	serum-sEV-67	serum-sEV-68	serum-sEV-69	serum-sEV-70	serum-sEV-71	serum-sEV-72
hsa-let-7a-3p	273.911	228.787	466.9	402.932	197.785	176.606	360.715	228.778	222.219	219.188	197.433	111.361	331.729	303.74
hsa-let-7a-5p	20901	16498.6	23749.9	46306.2	31793.9	21649.3	34791	37671.5	29979.7	32077.5	44387.3	34370.3	30784.4	58861.2
hsa-let-7b-3p	73.1316	125.007	104.617	123.398	52.0486	12.0413	90.1788	151.878	43.3598	98.4111	70.5119	89.0884	66.3458	48.3223
hsa-let-7b-5p	24324.9	27784.7	26716	28727.4	63741.4	65999.6	48249.3	31757.8	29616.6	31666	45811.6	31123	40856.9	40411.2
hsa-let-7c-5p	2729.8	1158.09	2782.03	5006.43	3606.97	2784.56	4097.72	6200.07	3125.52	3189.41	4297.7	6271.83	4191.85	4332.9
hsa-let-7d-3p	2221.87	2469.49	1706.8	2609.83	1139.87	1250.29	1955.08	1501.48	1987.32	1820.61	1681.71	1861.95	1326.92	1601.54
hsa-let-7d-5p	828.381	436.346	1586.69	2784.43	1699.39	1365.69	2124.61	1511.09	1595.28	1820.61	1702.86	1452.14	1519.92	4353.61
hsa-let-7e-5p	574.415	396.25	716.818	1028.32	614.174	259.892	753.895	1320.76	585.357	666.512	1815.68	1389.78	1230.41	750.146
hsa-let-7f-5p	26112	18975.2	20741.2	41555.8	28293.6	16315	35945.3	32294.2	31905.6	35709.8	37068.1	28236.6	27835.1	56300.1
hsa-let-7g-5p	8428.75	6302.26	10093.6	12179.5	14373.2	8946.72	12134.5	8501.31	8428.06	8727.28	9476.8	7438.89	9921.71	14531.2
hsa-let-7i-5p	43529.3	33985.5	26657.9	41167.9	39580.4	23637.2	49288.1	41970.2	49806	57364.7	55849	36325.8	42533.7	87125.1
hsa-miR-100-5p	1095.64	1202.9	805.936	681.627	484.052	222.765	692.573	880.507	937.656	666.512	1607.67	503.35	910.747	354.364
hsa-miR-101-3p	9213.25	6990.98	6751.65	5550.39	7255.58	8314.55	4772.26	4800.49	5582.58	2679.47	5704.41	3225	4143.6	4224.75
hsa-miR-103a-3p	465.383	226.428	536.645	759.695	408.582	248.855	454.501	388.346	464.311	447.323	391.341	302.901	343.792	1120.62
hsa-miR-103b	468.042	233.504	526.958	749.622	418.992	243.837	454.501	378.733	448.051	402.591	380.764	271.72	319.666	1116.01
hsa-miR-106b-3p	852.315	827.879	658.698	620.348	913.454	1133.89	620.43	422.951	695.564	724.664	638.133	721.616	422.201	782.361
hsa-miR-106b-5p	178.175	84.9107	544.394	308.915	572.535	310.065	256.108	180.715	135.499	107.358	155.126	173.722	283.477	271.525
hsa-miR-107	138.285	75.4761	203.421	157.815	109.302	138.476	119.036	76.9002	77.6863	49.2056	137.498	84.634	78.4087	131.161
hsa-miR-10a-5p	14702.1	18218.1	11037.1	13838.2	12372	4099.08	13526.8	23504.5	12549.1	11339.6	17617.4	14240.8	18287.3	5727.34
hsa-miR-10b-5p	34766.8	40056.6	21103.5	32338.7	28978.1	11356	32017.1	56602.4	30911.9	30485.1	31839.7	32882.5	41858.2	10044.1
hsa-miR-11400	66.4833	44.814	40.6843	89.8203	65.0608	51.1757	144.286	86.5127	131.886	353.385	151.601	97.9973	132.692	331.353
hsa-miR-1180-3p	223.384	160.387	118.178	157.815	218.604	460.582	183.965	105.738	222.219	71.5717	88.1399	200.449	78.4087	239.31
hsa-miR-122-5p	80023.2	59626.2	52072	47813	58851.4	41642	71262.9	99224.3	73292.5	125765	27200	95182.1	108578	17276.4
hsa-miR-122b-3p	21266.7	19501.1	20845.8	17869.2	15505.3	11939	18670.6	23521.8	15531.8	29845.4	6747.99	39368.2	26266.9	4480.17
hsa-miR-1246	228.702	188.69	151.113	355.084	556.92	274.944	436.465	332.593	361.332	612.833	574.672	5238.4	307.603	543.051
hsa-miR-1255b-5p	41.2196	0	30.9975	25.1833	197.785	120.413	21.6429	9.61252	0	0	14.1024	93.5429	30.1572	11.5053
hsa-miR-125a-5p	2564.92	1592.08	3942.5	5408.53	2373.42	1491.12	4375.48	7172.86	3597.06	3708.31	3938.09	3817.44	4372.79	1401.35
hsa-miR-125b-5p	364.328	271.242	395.219	475.964	210.797	147.507	183.965	384.501	395.658	205.769	197.433	320.718	343.792	161.074
hsa-miR-126-3p	48159.1	28671.5	49414	56267.8	69258.5	16463.5	60744.4	86733.8	74255.5	74081.2	62628.7	85186.4	109543	55754.7
hsa-miR-126-5p	854.975	358.512	1104.29	1403.55	819.766	324.113	627.644	947.794	574.517	724.664	592.3	641.437	1061.53	658.104
hsa-miR-1273h-3p	38.5603	25.9449	23.2482	40.2932	0	13.0448	21.6429	0	59.6197	134.197	74.0375	31.181	30.1572	78.2361
hsa-miR-127-3p	333.746	643.906	156.925	177.122	148.339	28.0965	147.893	490.238	439.018	272.867	726.273	227.176	150.786	1111.41
hsa-miR-128-3p	5796.01	6002.71	5860.47	6953.94	3083.88	2437.37	5320.55	5692.53	7710.82	8879.37	5866.59	4543.51	5229.25	8198.68
hsa-miR-1290	33.2416	35.3794	25.1855	75.5498	166.556	94.3239	75.7502	140.343	52.3931	331.019	148.075	463.26	60.3144	119.655
hsa-miR-1301-3p	74.4613	9.43452	65.8698	125.916	18.217	5.01723	57.7144	111.505	84.913	165.51	215.061	71.2708	102.534	218.601
hsa-miR-1307-3p	579.734	676.927	687.758	815.938	1093.02	406.396	1028.04	682.489	991.856	1042.26	616.979	948.792	645.364	1277.09
hsa-miR-130b-5p	51.8569	28.3036	137.552	177.962	65.0608	16.0551	216.429	121.118	177.053	263.921	123.396	71.2708	90.4715	255.418
hsa-miR-134-5p	29.2526	68.4003	65.8698	99.0542	0	0	18.0358	90.3577	81.2996	0	77.5631	26.7265	24.1257	133.462
hsa-miR-139-3p	79.7799	54.2485	69.7445	120.04	67.6632	46.1585	191.179	173.025	280.032	147.617	151.601	191.54	283.477	66.7308
hsa-miR-139-5p	815.085	636.83	1241.84	1563.88	1171.09	385.323	1464.5	3079.85	2222.19	1489.59	2002.54	2249.48	3178.57	851.393
hsa-miR-1-3p	521.229	143.876	108.491	545.638	114.507	33.1137	284.965	1065.07	440.825	98.4111	726.273	926.52	241.257	625.889
hsa-miR-140-3p	1437.37	1422.25	1470.45	1289.38	348.726	320.099	436.465	1245.78	1297.18	934.906	1233.96	610.256	524.735	614.383
hsa-miR-140-5p	304.493	172.18	618.013	596.844	137.929	102.351	205.608	223.01	278.225	134.197	56.4095	209.358	205.069	257.719
hsa-miR-141-3p	74.4613	25.9449	44.559	56.2426	20.8195	18.062	72.143	324.903	28.9065	4.47323	126.921	71.2708	36.1886	41.4191
hsa-miR-142-3p	775.195	372.663	813.685	1442.16	432.004	272.937	952.288	876.662	971.982	1180.93	504.16	837.431	1025.34	1550.92
hsa-miR-142-5p	674.14	441.064	1606.06	1659.58	403.377	222.765	663.716	1001.62	1196.01	348.912	578.198	574.62	488.546	612.082
hsa-miR-143-3p	5423.7	9186.86	11153.3	10881.7	7044.78	3559.22	7181.84	6175.08	9306.1	6208.85	6321.39	4178.25	3667.11	3548.24
hsa-miR-144-3p	2166.02	551.919	2909.89	3036.26	1806.09	2009.9	2651.26	2239.72	1817.5	1010.95	1653.5	1073.52	2665.89	2524.26
hsa-miR-144-5p	975.974	398.608	501.773	1041.75	327.906	261.899	656.502	574.829	448.051	366.805	472.43	276.174	506.641	832.984
hsa-miR-145-3p	307.153	337.284	263.479	448.262	119.712	21.0724	104.607	176.87	131.886	107.358	112.819	169.268	48.2515	87.4403
hsa-miR-146a-5p	1920.04	1221.77	2991.26	3931.95	1030.56	637.188	2153.47	1388.05	1918.67	2066.63	1237.48	1616.96	1290.73	3230.69
hsa-miR-146b-5p	4773.5	3620.5	4012.24	4848.62	3573.14	1640.63	3401.54	4713.98	4435.35	4464.29	3039.06	3879.8	2569.39	3145.55
hsa-miR-148a-3p	80180.1	242132	72691.2	77025.6	101425	32311	68514.3	70486.7	103135	84034.1	96453.3	120318	48631.5	67174.9
hsa-miR-148a-5p	29.2526	49.5312	61.9951	99.8936	59.8559	24.0827	57.7144	40.3726	3.61332	138.67	28.2048	48.9986	0	78.2361
hsa-miR-148b-3p	1179.41	1268.94	1075.23	1322.12	837.983	710.44	999.181	709.404	1120.13	1221.19	602.877	587.984	633.301	1348.42
hsa-miR-150-3p	55.8459	87.2693	98.8047	90.6598	75.4705	18.062	25.2501	92.2802	41.5531	98.4111	105.768	102.452	48.2515	34.5159
hsa-miR-150-5p	577.075	219.353	1017.11	1012.37	369.545	348.196	696.18	1284.23	581.744	755.976	631.082	570.166	814.244	388.879
hsa-miR-151a-3p	19314.7	18220.4	8919.54	10658.4	12262.7	4894.81	17224.2	17571.7	20312.3	32748.5	24897.8	14098.2	17364.5	27934.9
hsa-miR-151a-5p	46.5383	25.9449	85.2432	226.649	36.434	62.2136	360.715	103.815	117.433	138.67	59.9351	89.0884	247.289	358.966
hsa-miR-152-3p	184.823	139.159	220.857	252.672	202.99	75.2584	165.929	186.483	328.812	187.876	289.099	151.45	337.76	335.955
hsa-miR-155-5p	239.34	162.745	439.778	564.945	445.016	171.589	544.68	720.939	527.544	290.76	236.215	521.167	500.609	497.029
hsa-miR-15b-3p	47.8679	25.9449	127.865	96.5359	54.6511	82.2826	28.8572	55.7526	32.5199	49.2056	49.3583	40.0898	54.2829	27.6127
hsa-miR-15b-5p	113.022	42.4553	209.233	203.145	52.0486	112.386	108.215	61.5201	66.8464	89.4646	52.8839	75.7252	48.2515	135.763
hsa-miR-16-2-3p	3893.26	2153.43	4266.04	3435	2251.1	4305.79	2431.22	2137.82	2731.67	1422.49	2492.6	1371.96	1731.02	2356.29
hsa-miR-16-5p	1166.12	686.361	2512.74	2076.78	1163.29	1512.19	1334.65	720.939	982.822	398.118	676.914	378.626	838.37	1497.99
hsa-miR-17-5p	417.515	155.67	476.587	695.898	369.545	626.15	425.644	315.291	272.805	129.724	352.56	347.445	235.226	503.933
hsa-miR-181a-2-3p	82.4392	63.683	96.8673	126.756	166.556	32.1103	28.8572	115.35	142.726	102.884	91.6655	57.9075	138.723	87.4403
hsa-miR-181a-5p	2180.65	1990.68	2824.65	3110.13	2094.96	1167.01	2315.79	2583.85	2901.49	2106.89	1917.92	1915.4	2135.13	2814.2
hsa-miR-181b-5p	182.164	245.297	315.787	409.648	153.543	113.389	191.179	209.553	437.211	246.028	257.368	102.452	193.006	142.666
hsa-miR-181d-5p	23.934	91.9866	106.554	55.4032	52.0486	11.0379	72.143	40.3726	61.4264	4.47323	77.5631	80.1796	48.2515	94.3435
hsa-miR-182-5p	808.436	627.395	1261.21	1054.34	1501.6	1447.97	1320.22	1049.69	1288.15	979.638	1628.83	605.801	820.275	2257.34
hsa-miR-183-5p	966.667	1452.92	1311.58	1268.4	1852.93	2296.89	2063.29	1549.54	1853.63	1596.94	1875.62	975.518	1019.31	2591
hsa-miR-184	3834.75	872.693	643.199	1569.76	702.657	295.013	2164.29	4827.41	2090.3	2258.98	2492.6	5848.66	1694.83	807.673
hsa-miR-1843	37.2306	80.1934	65.8698	38.6143	67.6632	53.1826	39.6787	24.9926	95.7529	169.983	176.28	84.634	84.4401	128.859
hsa-miR-185-5p	2119.49	1132.14	2183.39	2431.86	1923.2	2816.67	1890.15	1453.41	910.556	984.111	2143.56	1928.76	1351.04	3315.83
hsa-miR-186-5p	2490.46	1134.5	3246.99	3118.53	2750.77	3121.72	2416.79	1639.9	1526.63	1292.76	1593.57	1376.42	1821.49	2618.61
hsa-miR-1908-5p	27.923	7.07589	61.9951	18.4677	0	4.01378	75.7502	55.7526	37.9398	129.724	63.4607	26.7265	36.1886	29.9138
hsa-miR-191-5p	2963.82	2311.46	5496.25	6467.06	4093.63	1932.64	4804.73	3335.54	3839.15	3681.47	3289.38	2984.46	3323.32	7363.4
hsa-miR-192-5p	4048.83	3059.14	3241.18	2812.97	2878.29	2113.26	3758.65	3752.73	3416.39	4625.32	2326.89	2935.46	3721.4	2112.37
hsa-miR-193a-5p	93.0766	224.07	267.354	153.618	117.109	46.1585	68.5359	111.505	142.726	84.9914	151.601	146.996	78.4087	220.902
hsa-miR-194-5p	533.196	518.899	1046.17	728.636	296.677	843.898	634.859	832.444	581.744	487.582	306.727	538.985	681.552	566.061
hsa-miR-195-3p	17.2856	28.3036	67.8071	21.8255	41.6389	17.0586	28.8572	153.8	18.0666	0	98.7167	111.361	96.503	6.90319
hsa-miR-197-3p	117.011	169.821	215.045	256.03	57.2535	65.224	75.7502	59.5976	77.6863	120.777	91.6655	75.7252	30.1572	43.7202
hsa-miR-199a-3p	202.109	172.18	420.404	533.885	234.219	106.365	346.287	290.298	381.205	210.242	200.959	316.264	235.226	575.265
hsa-miR-199a-5p	386.933	280.677	346.785	577.536	169.158	100.345	674.537	326.826	457.085	433.904	401.918	213.812	235.226	1010.17
hsa-miR-199b-3p	202.109	155.67	408.78	523.812	223.809	100.345	310.215	271.073	383.012	201.295	172.754	289.537	193.006	582.169
hsa-miR-199b-5p	22.6043	40.0967	147.238	72.192	104.097	26.0896	72.143	44.2176	43.3598	58.152	21.1536	80.1796	42.2201	46.0212
hsa-miR-19a-3p	190.142	195.766	315.787	398.735	36.434	80.2757	122.643	136.498	126.466	89.4646	56.4095	80.1796	36.1886	174.881
hsa-miR-19b-3p	90.4172	209.918	298.351	266.103	111.905	64.2205	68.5359	94.2027	124.659	84.9914	102.242	13.3633	18.0943	96.6446
hsa-miR-200a-3p	50.5273	207.559	52.3083	45.3299	26.0243	18.062	43.2858	326.826	41.5531	0	88.1399	80.1796	144.754	23.0106
hsa-miR-200b-3p	111.692	21.2277	23.2482	59.6004	65.0608	46.1585	191.179	394.113	84.913	107.358	52.8839	53.4531	162.849	82.8382
hsa-miR-200c-3p	41.2196	122.649	36.8096	86.4626	26.0243	44.1516	176.75	405.648	23.4866	40.2591	74.0375	35.6354	205.069	167.978
hsa-miR-202-5p	0	0	203.421	0	0	0	3.60715	0	0	4.47323	3.5256	0	0	2.30106
hsa-miR-203a-3p	458.735	207.559	871.806	471.767	340.919	471.62	782.752	1438.03	944.882	2138.2	1332.68	2080.22	1550.08	1251.78
hsa-miR-203b-5p	448.097	195.766	889.242	475.964	330.509	480.651	815.216	1491.86	999.082	2223.2	1498.38	2169.3	1513.89	1283.99
hsa-miR-204-5p	74.4613	0	61.9951	73.0315	57.2535	22.0758	119.036	142.265	112.013	71.5717	119.87	66.8163	180.943	57.5265
hsa-miR-206	67.8129	110.856	29.0602	460.014	83.2778	33.1137	90.1788	221.088	301.712	35.7859	77.5631	111.361	150.786	39.118
hsa-miR-20a-5p	1069.05	356.153	1272.84	1322.96	1085.21	1661.71	984.753	688.256	644.977	398.118	676.914	690.435	681.552	1194.25
hsa-miR-20b-5p	102.384	51.8899	98.8047	76.3893	179.568	252.868	86.5717	136.498	30.7132	17.8929	14.1024	71.2708	78.4087	149.569
hsa-miR-2110	70.4723	16.5104	92.9926	57.9215	135.326	134.462	72.143	65.3651	56.0064	67.0985	31.7304	53.4531	30.1572	78.2361
hsa-miR-215-5p	464.053	575.506	302.226	298.002	221.207	107.369	234.465	328.748	169.826	116.304	95.1911	106.906	42.2201	119.655
hsa-miR-21-5p	25904.5	17307.6	26446.7	37214.2	13826.7	7492.73	28453.2	30006.4	33166.6	45255.7	22620.2	29929.3	21170.3	47291.4
hsa-miR-221-3p	482.668	320.774	958.986	1301.14	325.304	358.23	609.609	515.231	729.89	702.297	521.788	494.441	512.672	1081.5
hsa-miR-222-3p	527.877	457.574	1106.22	1223.07	325.304	265.913	591.573	861.282	773.25	854.387	803.836	538.985	410.138	711.028
hsa-miR-223-3p	324.438	582.582	2026.46	1816.55	689.644	213.734	800.788	372.966	511.284	501.002	260.894	360.808	277.446	478.621
hsa-miR-223-5p	2955.85	5858.84	3460.1	3533.21	2243.3	465.599	1597.97	1910.97	3020.73	2876.29	2608.94	1367.51	645.364	1235.67
hsa-miR-22-3p	4224.35	3030.84	5949.59	4968.66	2264.12	5574.14	3073.29	3191.36	3795.79	2607.89	2746.44	3621.45	2352.26	2464.44
hsa-miR-224-5p	138.285	103.78	100.742	195.59	127.519	35.1206	223.643	217.243	467.925	438.377	52.8839	293.992	150.786	1403.65
hsa-miR-22-5p	191.472	42.4553	327.412	190.553	127.519	79.2722	101	101.893	166.213	102.884	102.242	71.2708	54.2829	239.31
hsa-miR-23a-3p	240.669	103.78	470.775	551.514	187.375	89.3067	310.215	213.398	218.606	116.304	109.293	222.721	180.943	315.245
hsa-miR-23b-3p	91.7469	25.9449	164.674	244.278	26.0243	44.1516	119.036	159.568	128.273	214.715	116.345	124.724	126.66	181.784
hsa-miR-24-2-5p	107.703	42.4553	153.05	118.361	93.6875	20.0689	46.893	136.498	84.913	192.349	119.87	62.3619	84.4401	112.752
hsa-miR-24-3p	3074.19	2978.95	5626.05	4835.19	1269.99	663.278	1872.11	3095.23	4204.09	3238.62	2679.45	1510.05	2261.79	3018.99
hsa-miR-25-3p	12782.1	8769.38	14956.3	11357.7	9030.44	9396.27	8134.13	7947.63	9396.43	5139.74	10136.1	4890.96	6568.23	8334.45
hsa-miR-26a-5p	44593	20923.4	63831.7	105269	45974.6	18213.5	73593.1	79282.1	69059.5	72435	48131.4	52727	75899.6	104615
hsa-miR-26b-5p	2918.62	1261.87	6373.87	7549.94	4655.75	2415.29	5093.3	3554.71	3530.21	2840.5	2587.79	2966.65	4541.67	5989.66
hsa-miR-27a-3p	10362.1	8597.21	19726.1	21479.7	7013.55	2398.24	6849.98	14509.1	14449.7	10046.9	10474.5	8049.14	10337.9	4638.94
hsa-miR-27a-5p	99.7249	94.3452	67.8071	60.4399	93.6875	33.1137	111.822	161.49	202.346	187.876	141.024	146.996	174.912	43.7202
hsa-miR-27b-3p	3935.81	2561.47	5316.08	5845.04	3731.89	1326.56	3906.55	5978.99	5217.63	4880.3	4079.11	5452.21	5862.56	2989.08
hsa-miR-28-3p	587.712	780.706	536.645	714.365	624.584	205.706	468.93	734.396	724.47	693.351	655.761	650.346	530.766	763.952
hsa-miR-28-5p	45.2086	30.6622	127.865	182.998	114.507	53.1826	126.25	115.35	171.633	116.304	144.549	178.177	90.4715	250.816
hsa-miR-29a-3p	877.579	924.583	1660.31	1416.98	621.981	257.886	667.323	1099.67	1011.73	787.289	525.314	815.159	627.269	407.288
hsa-miR-3074-5p	884.227	705.23	1613.81	1536.18	304.485	147.507	378.751	761.312	1055.09	688.878	613.454	440.988	512.672	618.986
hsa-miR-30a-3p	398.9	334.925	579.267	643.852	824.971	185.637	660.109	1115.05	572.711	648.619	779.157	930.974	916.778	289.934
hsa-miR-30a-5p	2256.44	2174.66	2410.06	2173.32	1990.86	507.744	1597.97	2593.46	1990.94	1485.11	1995.49	2320.75	1875.78	683.415
hsa-miR-30b-5p	19.945	11.7931	135.614	141.026	33.8316	55.1895	129.857	111.505	50.5864	13.4197	10.5768	57.9075	120.629	105.849
hsa-miR-30c-5p	1656.76	455.216	1916.04	2983.38	1590.09	555.909	2319.4	2132.06	2249.29	1355.39	1833.31	1759.5	2171.32	2729.06
hsa-miR-30d-5p	16090.3	14538.6	15572.4	16535.3	6703.86	3490.99	9959.35	15753	13578.8	12368.5	12656.9	7282.98	9849.33	13203.5
hsa-miR-30e-3p	1696.65	1358.57	1301.9	1874.47	1701.99	537.847	2185.93	2180.12	2039.72	2768.93	1868.57	1728.32	2008.47	2031.84
hsa-miR-30e-5p	3090.14	1849.17	4651.57	4606.86	822.368	628.157	1612.4	2197.42	2081.27	1995.06	2041.32	726.071	1411.36	2018.03
hsa-miR-3158-3p	105.044	268.884	71.6818	20.1466	187.375	216.744	115.429	53.8301	101.173	80.5182	158.652	31.181	12.0629	64.4297
hsa-miR-3184-3p	17110.1	19484.6	9702.23	7962.11	28455	27633.9	17198.9	8468.63	14485.8	12538.5	14208.2	19234.2	15241.4	16277.7
hsa-miR-3184-5p	1156.81	1320.83	991.921	887.291	1618.71	761.615	1190.36	1057.38	1833.76	1641.68	1297.42	1126.97	1139.94	1403.65
hsa-miR-320a-3p	9370.15	10580.8	8780.05	8605.12	12156	9367.17	8274.81	8214.86	5564.51	5054.75	9938.65	10120.4	5506.7	10380.1
hsa-miR-320b	567.767	1080.25	540.52	577.536	588.15	706.426	562.716	651.729	341.458	416.011	581.723	975.518	458.389	669.609
hsa-miR-320c	144.934	290.111	191.797	192.232	130.122	97.3342	147.893	176.87	113.819	143.143	137.498	267.265	132.692	213.999
hsa-miR-320d	66.4833	129.725	106.554	74.7104	44.2413	51.1757	61.3216	82.6677	30.7132	80.5182	63.4607	160.359	78.4087	103.548
hsa-miR-32-5p	370.977	129.725	222.795	340.814	83.2778	50.1723	241.679	255.693	191.506	178.929	172.754	146.996	301.572	239.31
hsa-miR-328-3p	252.636	257.091	399.093	450.781	309.689	187.644	465.323	357.586	475.151	357.859	260.894	258.356	482.515	950.338
hsa-miR-330-3p	127.648	108.497	110.429	129.274	182.17	43.1482	68.5359	90.3577	142.726	76.0449	45.8327	111.361	114.597	241.611
hsa-miR-335-3p	21.2746	120.29	85.2432	135.99	111.905	28.0965	129.857	46.1401	153.566	147.617	56.4095	102.452	84.4401	165.676
hsa-miR-338-5p	87.7579	158.028	216.983	139.347	106.7	30.1034	25.2501	115.35	131.886	49.2056	63.4607	71.2708	60.3144	43.7202
hsa-miR-339-3p	54.5163	73.1175	110.429	68.8343	98.8924	43.1482	43.2858	34.6051	110.206	13.4197	49.3583	8.90884	36.1886	85.1393
hsa-miR-340-3p	231.362	193.408	141.426	156.976	59.8559	31.1068	191.179	232.623	140.919	577.047	260.894	195.995	229.195	460.212
hsa-miR-340-5p	700.734	431.629	1329.02	1537.86	621.981	248.855	735.859	653.651	952.109	585.993	602.877	427.625	530.766	1081.5
hsa-miR-342-3p	47.8679	91.9866	139.489	157.815	91.0851	7.02412	93.786	149.955	110.206	134.197	42.3071	48.9986	126.66	78.2361
hsa-miR-342-5p	271.252	214.635	187.923	108.288	299.28	200.689	274.144	305.678	310.745	308.653	310.252	302.901	229.195	255.418
hsa-miR-345-5p	51.8569	61.3244	178.236	120.04	18.217	46.1585	75.7502	90.3577	70.4597	35.7859	35.256	44.5442	36.1886	13.8064
hsa-miR-3529-3p	1256.53	1320.83	544.394	743.746	791.139	519.785	905.395	892.042	1373.06	1127.25	1166.97	881.976	747.898	1297.8
hsa-miR-3605-3p	17.2856	75.4761	11.6241	28.541	10.4097	15.0517	46.893	26.9151	5.41998	26.8394	102.242	48.9986	18.0943	32.2149
hsa-miR-3613-5p	136.956	58.9657	261.542	223.292	96.29	228.786	111.822	42.2951	83.1063	22.3662	77.5631	89.0884	186.975	117.354
hsa-miR-361-3p	305.823	308.98	381.657	317.309	291.472	57.1964	238.072	338.361	453.471	380.225	430.123	160.359	150.786	269.224
hsa-miR-3615	1130.22	1820.86	875.68	1260.84	1020.15	639.195	515.823	674.799	1208.65	917.013	976.59	436.533	361.886	414.191
hsa-miR-361-5p	87.7579	51.8899	160.8	97.3753	39.0365	23.0793	64.9287	28.8376	46.9731	0	91.6655	35.6354	36.1886	48.3223
hsa-miR-363-3p	3503.67	1889.26	1902.47	2738.26	1863.34	1274.38	2828.01	2828	2923.17	2393.18	4336.48	1919.86	2135.13	5020.92
hsa-miR-365a-5p	9.30766	0	5.81204	0	140.531	0	18.0358	0	18.0666	0	0	0	0	0
hsa-miR-370-3p	207.428	224.07	168.549	182.159	23.4219	24.0827	64.9287	353.741	276.419	183.403	401.918	89.0884	78.4087	708.727
hsa-miR-374a-3p	63.8239	66.0416	102.679	73.0315	39.0365	42.1447	46.893	163.413	106.593	93.9379	95.1911	93.5429	90.4715	50.6234
hsa-miR-374a-5p	232.691	198.125	364.221	455.817	96.29	79.2722	220.036	517.154	242.092	183.403	137.498	151.45	313.635	296.837
hsa-miR-374b-5p	61.1646	14.1518	46.4963	104.091	18.217	21.0724	64.9287	46.1401	19.8732	31.3126	105.768	26.7265	24.1257	41.4191
hsa-miR-374c-3p	61.1646	16.5104	50.371	102.412	26.0243	22.0758	79.3573	53.8301	19.8732	44.7323	112.819	35.6354	36.1886	41.4191
hsa-miR-375-3p	619.624	992.983	218.92	392.02	163.953	204.703	209.215	609.434	392.045	509.948	176.28	80.1796	138.723	158.773
hsa-miR-378a-3p	2915.96	2759.6	2144.64	2771	3351.93	1746	2582.72	1795.62	2209.54	1315.13	1678.18	2387.57	1731.02	1263.28
hsa-miR-379-5p	34.5713	82.552	81.3685	148.581	88.4827	22.0758	14.4286	123.04	133.693	152.09	123.396	22.2721	48.2515	398.084
hsa-miR-381-3p	235.351	398.608	213.108	169.567	166.556	38.1309	216.429	209.553	263.772	120.777	557.044	200.449	96.503	536.147
hsa-miR-382-5p	74.4613	44.814	65.8698	61.2793	31.2292	38.1309	28.8572	99.9702	84.913	35.7859	165.703	84.634	18.0943	292.235
hsa-miR-409-3p	780.513	912.79	490.149	575.018	189.978	104.358	393.18	932.414	775.057	527.841	1128.19	311.81	180.943	1659.07
hsa-miR-411-5p	21.2746	11.7931	27.1228	45.3299	70.2657	11.0379	25.2501	36.5276	59.6197	8.94646	116.345	17.8177	30.1572	112.752
hsa-miR-423-3p	2737.78	2712.42	2628.98	3065.64	2768.99	1452.99	3333.01	2914.52	4258.29	5027.91	3049.64	2610.29	2738.27	4832.23
hsa-miR-423-5p	17067.6	19425.7	9622.8	7973.02	28410.7	27615.8	17115.9	8497.47	14514.7	12542.9	14239.9	19283.2	15283.7	16319.1
hsa-miR-424-3p	107.703	169.821	352.597	385.304	333.111	392.347	256.108	215.32	325.199	58.152	313.778	227.176	138.723	239.31
hsa-miR-425-5p	441.449	398.608	687.758	610.275	356.533	360.237	418.43	436.408	435.405	492.056	497.109	374.171	440.295	711.028
hsa-miR-432-5p	164.878	132.083	48.4337	116.682	13.0122	20.0689	64.9287	178.793	70.4597	62.6253	165.703	97.9973	60.3144	469.417
hsa-miR-4433a-5p	138.285	51.8899	25.1855	15.11	23.4219	5.01723	28.8572	69.2101	102.98	107.358	31.7304	4.45442	48.2515	64.4297
hsa-miR-4433b-3p	151.582	58.9657	23.2482	22.6649	41.6389	1.00345	25.2501	74.9777	86.7196	98.4111	70.5119	4.45442	78.4087	48.3223
hsa-miR-4446-3p	23.934	73.1175	15.4988	10.9128	20.8195	3.01034	28.8572	21.1475	48.7798	80.5182	21.1536	35.6354	36.1886	149.569
hsa-miR-4488	2.65933	0	1.93735	0.839442	2.60243	1.00345	3.60715	1.9225	9.03329	299.707	0	26.7265	0	0
hsa-miR-4497	0	7.07589	29.0602	19.3072	59.8559	60.2067	72.143	11.535	0	31.3126	0	160.359	12.0629	62.1287
hsa-miR-4508	2.65933	9.43452	11.6241	4.19721	57.2535	49.1688	14.4286	7.69002	1.80666	76.0449	7.05119	66.8163	108.566	11.5053
hsa-miR-450a-5p	79.7799	162.745	195.672	217.416	127.519	62.2136	72.143	94.2027	204.152	26.8394	84.6143	71.2708	150.786	59.8276
hsa-miR-4516	0	0	0	0	20.8195	14.0482	0	0	16.2599	107.358	0	0	0	0
hsa-miR-451a	133353	119439	232970	97742.2	164435	446173	155176	60308.9	92939.9	67563.7	137382	109334	103011	79540.8
hsa-miR-4732-5p	63.8239	82.552	87.1806	39.4538	153.543	228.786	97.3931	46.1401	16.2599	0	88.1399	138.087	60.3144	75.935
hsa-miR-483-5p	136.956	200.484	141.426	84.7837	202.99	59.2033	173.143	174.948	260.159	192.349	310.252	195.995	464.421	57.5265
hsa-miR-484	448.097	292.47	780.751	930.942	398.172	383.316	580.752	576.751	363.138	666.512	327.88	289.537	355.855	869.801
hsa-miR-485-5p	37.2306	49.5312	34.8722	23.5044	0	4.01378	0	36.5276	70.4597	0	126.921	0	30.1572	71.3329
hsa-miR-486-3p	5433.01	4132.32	3392.29	2391.57	3971.31	5921.33	2687.33	3118.3	3846.38	2156.1	6948.95	2792.92	3763.62	3405.57
hsa-miR-486-5p	81931.3	61640.4	41405	30596	43406	66292.6	32554.5	37977.1	45656.1	23878.1	62272.6	31679.9	41056	40142
hsa-miR-493-3p	71.8019	73.1175	30.9975	33.5777	46.8438	5.01723	43.2858	67.2876	90.3329	102.884	148.075	8.90884	18.0943	333.654
hsa-miR-493-5p	31.912	68.4003	29.0602	78.9076	26.0243	4.01378	39.6787	23.07	50.5864	13.4197	109.293	17.8177	24.1257	200.192
hsa-miR-495-3p	73.1316	21.2277	50.371	91.4992	13.0122	3.01034	75.7502	3.84501	14.4533	0	88.1399	8.90884	0	248.515
hsa-miR-501-3p	144.934	134.442	143.364	162.012	200.387	126.434	21.6429	126.885	99.3662	93.9379	186.857	48.9986	24.1257	110.451
hsa-miR-511-5p	89.0876	108.497	50.371	52.0454	59.8559	7.02412	32.4644	44.2176	52.3931	22.3662	63.4607	53.4531	36.1886	4.60212
hsa-miR-532-5p	2215.22	1436.41	1398.76	1775.42	1889.37	1043.58	1049.68	1474.56	1181.55	621.779	1212.8	1033.43	1224.38	1274.79
hsa-miR-543	482.668	287.753	135.614	316.47	96.29	57.1964	176.75	169.18	97.5596	183.403	705.119	44.5442	235.226	1449.67
hsa-miR-548o-3p	42.5493	134.442	27.1228	45.3299	137.929	36.124	75.7502	21.1475	70.4597	35.7859	84.6143	71.2708	42.2201	55.2255
hsa-miR-576-3p	49.1976	80.1934	96.8673	78.0681	75.4705	72.2481	137.072	36.5276	56.0064	31.3126	7.05119	44.5442	30.1572	62.1287
hsa-miR-582-3p	138.285	846.748	156.925	100.733	101.495	6.02067	50.5001	73.0551	115.626	107.358	162.177	40.0898	66.3458	32.2149
hsa-miR-584-5p	632.921	278.318	528.896	673.233	429.401	349.199	479.751	349.896	679.304	729.137	553.519	405.352	379.98	1424.36
hsa-miR-619-5p	10.6373	4.71726	5.81204	0.839442	5.20486	5.01723	0	0	9.03329	111.831	0	22.2721	24.1257	0
hsa-miR-625-3p	154.241	150.952	247.98	261.067	98.8924	37.1275	158.715	230.7	334.232	268.394	169.229	195.995	307.603	706.426
hsa-miR-629-5p	688.767	639.189	445.59	455.817	811.959	631.167	39.6787	155.723	532.964	353.385	715.696	400.898	150.786	480.922
hsa-miR-641	0	0	118.178	4.19721	0	9.03101	36.0715	19.225	0	0	0	40.0898	48.2515	23.0106
hsa-miR-652-3p	39.89	18.869	81.3685	71.3526	28.6267	49.1688	93.786	24.9926	34.3265	116.304	45.8327	31.181	72.3772	117.354
hsa-miR-654-3p	34.5713	37.7381	108.491	128.435	13.0122	6.02067	21.6429	159.568	65.0397	0	95.1911	35.6354	24.1257	225.504
hsa-miR-657	11.967	4.71726	3.87469	2.51833	0	28.0965	194.786	46.1401	66.8464	169.983	74.0375	40.0898	54.2829	20.7096
hsa-miR-671-3p	113.022	56.6071	56.183	44.4904	28.6267	26.0896	86.5717	84.5902	110.206	49.2056	169.229	40.0898	36.1886	209.397
hsa-miR-6842-3p	35.901	129.725	21.3108	39.4538	52.0486	13.0448	21.6429	7.69002	102.98	192.349	95.1911	40.0898	48.2515	110.451
hsa-miR-744-5p	473.361	625.037	687.758	798.31	994.129	333.144	710.609	753.622	1082.19	1458.27	1033	846.34	784.087	2390.8
hsa-miR-7-5p	1243.24	1283.09	503.71	728.636	804.151	513.764	919.824	922.802	1378.48	1104.89	1128.19	886.43	778.055	1283.99
hsa-miR-769-5p	3.989	44.814	67.8071	56.2426	117.109	43.1482	75.7502	90.3577	0	116.304	70.5119	40.0898	120.629	62.1287
hsa-miR-7706	123.659	153.311	50.371	36.096	122.314	106.365	18.0358	26.9151	84.913	67.0985	59.9351	35.6354	18.0943	48.3223
hsa-miR-889-3p	38.5603	42.4553	60.0577	40.2932	15.6146	0	0	1.9225	0	111.831	42.3071	0	6.03144	27.6127
hsa-miR-92a-3p	45970.5	33027.9	23629.8	25033	25142.1	19641.4	25574.7	26230.6	31959.8	25215.6	40724.2	20245.3	27412.9	36771
hsa-miR-92b-3p	195.461	132.083	187.923	190.553	70.2657	44.1516	183.965	130.73	158.986	58.152	282.048	164.814	186.975	105.849
hsa-miR-93-5p	594.36	280.677	929.926	887.291	499.667	427.468	544.68	432.563	435.405	384.698	338.457	204.903	506.641	665.007
hsa-miR-941	214.076	469.367	335.161	122.559	598.559	43.1482	371.537	132.653	178.859	398.118	609.928	414.261	174.912	368.17
hsa-miR-942-5p	78.4502	58.9657	91.0553	62.1187	26.0243	53.1826	50.5001	9.61252	37.9398	0	31.7304	8.90884	102.534	73.634
hsa-miR-95-3p	95.7359	84.9107	52.3083	106.609	65.0608	24.0827	97.3931	157.645	204.152	71.5717	133.973	182.631	36.1886	52.9244
hsa-miR-96-5p	0	25.9449	50.371	29.3805	70.2657	104.358	169.536	53.8301	168.019	89.4646	84.6143	31.181	30.1572	142.666
hsa-miR-98-5p	460.064	205.201	670.322	1057.7	606.367	536.844	728.645	818.987	859.97	715.717	620.505	538.985	1025.34	1902.98
hsa-miR-99a-5p	9888.72	7821.22	9882.4	8873.75	8044.12	3387.63	8274.81	11527.3	13152.5	9447.47	6839.66	10819.8	13582.8	4958.79
hsa-miR-99b-3p	98.3952	58.9657	38.7469	44.4904	91.0851	15.0517	122.643	96.1252	54.1998	40.2591	133.973	187.086	108.566	25.3117
hsa-miR-99b-5p	1404.13	1391.59	1193.41	1427.05	1509.41	502.726	1626.83	2437.73	1886.15	1686.41	2030.74	1910.95	2840.81	867.5
